# Supplementary material for: Lifestyle factors, serum parameters, metabolic comorbidities, and the risk of kidney stones: a Mendelian randomization study
Source: Front Endocrinol (Lausanne). 2023 Sep 22;14:1240171. doi: 10.3389/fendo.2023.1240171 (PMC10560039; doi:10.3389/fendo.2023.1240171)
Supplement: Supplementary file 8 [file Table_2.xlsx]

## Sheet: Table S2
Table S2: Characteristics of the SNPs associated with modified risk factors and their association with urolithiasis in FinnGen consortium.
Exposure	SNP	Effect allele	Other allele	eaf.exposure	beta.exposure	se.exposure	pval.exposure	beta.outcome	se.outcome	pval.outcome
Alcohol quantity (per week)	rs10085696	G	A	0.1819	-0.0160517	0.00249471	1.24e-10	0.0408572	0.0204721	0.0459621
Alcohol quantity (per week)	rs10753661	A	G	0.7386	-0.0113656	0.00207506	4.24e-08	0.00665148	0.0181603	0.714167
Alcohol quantity (per week)	rs11860773	C	T	0.1859	-0.0150051	0.00244381	8.35e-10	0.0264682	0.0212192	0.212261
Alcohol quantity (per week)	rs1229984	C	T	0.9712	0.188115	0.00617852	1e-200	-0.169197	0.121347	0.163221
Alcohol quantity (per week)	rs1260326	C	T	0.5895	0.023812	0.00198433	3.33e-33	-0.0576552	0.0174571	0.000957657
Alcohol quantity (per week)	rs1302808	A	C	0.168	0.0238944	0.00238944	1.36e-23	0.0104461	0.0197534	0.596924
Alcohol quantity (per week)	rs13107325	T	C	0.0795	-0.0364548	0.00391286	1.23e-20	-0.0106176	0.0696211	0.878788
Alcohol quantity (per week)	rs1387766	A	G	0.6153	-0.010827	0.00198336	4.79e-08	0.00713261	0.0178315	0.689157
Alcohol quantity (per week)	rs153106	C	T	0.3549	-0.0136118	0.00195858	3.63e-12	0.0198625	0.0167339	0.235242
Alcohol quantity (per week)	rs16854020	A	G	0.1183	0.018083	0.0029068	4.82e-10	-0.0342071	0.0296496	0.248619
Alcohol quantity (per week)	rs17177078	T	C	0.0716	-0.0249627	0.00408184	9.51e-10	0.0335327	0.0331461	0.311699
Alcohol quantity (per week)	rs17542254	G	A	0.2455	0.0131418	0.00214605	8.96e-10	0.017808	0.0200888	0.375369
Alcohol quantity (per week)	rs2299409	A	G	0.498	-0.0105546	0.00193346	4.8e-08	-0.000354175	0.0167642	0.983144
Alcohol quantity (per week)	rs28680958	A	G	0.2217	-0.0135848	0.00236841	9.78e-09	0.0287396	0.0210546	0.172252
Alcohol quantity (per week)	rs28712821	A	G	0.6133	0.0283339	0.00197411	1.1e-46	0.007647	0.0175427	0.662903
Alcohol quantity (per week)	rs28732378	G	A	0.7187	-0.0167274	0.00219076	2.24e-14	0.0579459	0.0197502	0.00334696
Alcohol quantity (per week)	rs28929474	T	C	0.0169	-0.0476809	0.00713966	2.39e-11	-0.034504	0.0600709	0.565705
Alcohol quantity (per week)	rs331939	A	G	0.3628	-0.0119016	0.00202921	4.5e-09	0.0307251	0.0184301	0.0954905
Alcohol quantity (per week)	rs34121753	G	A	0.5924	0.0110694	0.00195072	1.39e-08	-0.00386834	0.016957	0.819547
Alcohol quantity (per week)	rs34704785	T	C	0.5209	-0.0105815	0.00193514	4.52e-08	-0.00558824	0.0167871	0.739217
Alcohol quantity (per week)	rs3814877	T	G	0.3827	-0.0112752	0.00197174	1.07e-08	-0.0281361	0.0173191	0.104253
Alcohol quantity (per week)	rs4233567	T	C	0.3459	-0.0125899	0.00201085	3.83e-10	-0.0329466	0.0174806	0.0594634
Alcohol quantity (per week)	rs4309187	C	A	0.6958	0.0147908	0.00208756	1.37e-12	-0.0147335	0.0219849	0.502753
Alcohol quantity (per week)	rs4916723	C	A	0.4135	-0.0112709	0.00195315	8.07e-09	-0.00257872	0.0167695	0.877788
Alcohol quantity (per week)	rs528301	A	G	0.5706	0.0155919	0.00194899	1.25e-15	-0.000577518	0.0174665	0.973623
Alcohol quantity (per week)	rs55872084	T	G	0.2266	0.0127314	0.0022684	1.98e-08	0.00955637	0.0227973	0.675078
Alcohol quantity (per week)	rs55932213	G	A	0.7018	0.0124767	0.002216	1.8e-08	-0.0248471	0.0189742	0.190358
Alcohol quantity (per week)	rs6106989	A	G	0.6431	0.0108994	0.00198336	3.81e-08	0.00502804	0.0178627	0.778341
Alcohol quantity (per week)	rs6573197	T	C	0.7386	-0.0122755	0.00213689	9.3e-09	0.0381657	0.0174297	0.0285463
Alcohol quantity (per week)	rs6739804	C	T	0.6421	-0.0129688	0.00208202	4.72e-10	-0.0244687	0.017665	0.166006
Alcohol quantity (per week)	rs682011	C	T	0.5616	0.0110068	0.00194575	1.53e-08	-0.0113383	0.0171193	0.507773
Alcohol quantity (per week)	rs7106546	T	G	0.7425	0.0130275	0.00228869	1.28e-08	-0.00400868	0.0199224	0.840531
Alcohol quantity (per week)	rs75120545	T	C	0.0258	-0.0327862	0.00567307	7.59e-09	0.0868002	0.0406173	0.0325957
Alcohol quantity (per week)	rs76640332	A	G	0.2296	-0.0210081	0.00238944	1.47e-18	0.0810968	0.0297793	0.00646413
Alcohol quantity (per week)	rs838145	A	G	0.5815	-0.0157978	0.00194017	3.87e-16	0.00426139	0.0176025	0.808711
Smoking initiation	rs10001365	A	G	0.3787	-0.0249918	0.00364155	6.65e-12	0.0218851	0.0169672	0.197104
Smoking initiation	rs1004787	A	G	0.5398	0.0299231	0.0035714	5.27e-17	-0.00648829	0.0173106	0.707797
Smoking initiation	rs10233018	G	A	0.5129	0.027069	0.00355741	2.75e-14	0.0115153	0.017125	0.501313
Smoking initiation	rs10279261	A	G	0.6302	-0.0214194	0.00366263	5e-09	0.00674384	0.0174772	0.699597
Smoking initiation	rs10490159	T	C	0.4115	0.0216492	0.00363352	2.59e-09	0.0172807	0.0173627	0.319603
Smoking initiation	rs10498846	T	C	0.4851	0.0206103	0.00355561	6.62e-09	-0.00062825	0.0167975	0.970165
Smoking initiation	rs1050847	T	C	0.5507	-0.0216231	0.00358893	1.67e-09	0.0155583	0.0168166	0.354877
Smoking initiation	rs10905461	C	T	0.7366	-0.0239554	0.00414505	7.35e-09	0.0439444	0.0228011	0.0539436
Smoking initiation	rs10945141	A	G	0.2565	0.0222363	0.00405302	4.18e-08	-0.0368727	0.0197236	0.0615574
Smoking initiation	rs11057005	G	A	0.4473	-0.0209298	0.00357892	4.85e-09	-0.00345356	0.0169008	0.838085
Smoking initiation	rs11078713	G	A	0.4076	-0.0201721	0.00360561	2.23e-08	-0.00077125	0.0168896	0.963578
Smoking initiation	rs11135030	T	C	0.2903	0.0226894	0.00386851	4.41e-09	0.023845	0.0185424	0.198454
Smoking initiation	rs1154693	G	A	0.837	0.0326217	0.00491232	3.12e-11	-0.0215057	0.0203723	0.291135
Smoking initiation	rs11658881	G	A	0.4563	0.0201357	0.00361066	2.43e-08	-0.00454832	0.0171889	0.791311
Smoking initiation	rs11712680	C	A	0.1759	-0.0270476	0.00457843	3.51e-09	-0.000944999	0.0243045	0.968985
Smoking initiation	rs117143374	C	T	0.1262	0.0292897	0.00526909	2.76e-08	-0.014583	0.0272944	0.593144
Smoking initiation	rs11721059	T	C	0.4901	0.0199357	0.00356335	2.17e-08	-0.0112385	0.0167511	0.502276
Smoking initiation	rs117695734	G	A	0.0417	-0.0551773	0.00881287	3.84e-10	-0.0266368	0.0310908	0.391588
Smoking initiation	rs11872397	A	G	0.2555	-0.0247725	0.00409478	1.43e-09	0.00699626	0.02023	0.729466
Smoking initiation	rs11873164	T	C	0.1312	-0.0281425	0.00495178	1.31e-08	0.0218794	0.0246568	0.374887
Smoking initiation	rs12042107	C	T	0.502	-0.0222834	0.0035682	4.22e-10	0.00442099	0.0173085	0.798396
Smoking initiation	rs12112638	G	A	0.2336	-0.024526	0.00404299	1.34e-09	-0.0498275	0.0184951	0.00705797
Smoking initiation	rs12186738	T	G	0.1571	-0.0332644	0.00502051	3.42e-11	0.00531161	0.0237134	0.822764
Smoking initiation	rs12333760	C	T	0.172	-0.0290467	0.00480127	1.44e-09	0.0156173	0.0199779	0.434372
Smoking initiation	rs12441907	A	C	0.167	-0.0292051	0.00452262	1.06e-10	-0.0066486	0.0216517	0.758791
Smoking initiation	rs12474587	T	G	0.3986	0.0276329	0.00358234	1.25e-14	0.00798163	0.0175497	0.649252
Smoking initiation	rs12545053	G	A	0.4076	0.0202808	0.00363668	2.43e-08	-0.00454347	0.0170527	0.789902
Smoking initiation	rs12632110	G	A	0.663	-0.0233768	0.00375292	4.78e-10	-0.0111008	0.0183594	0.545419
Smoking initiation	rs12662631	T	C	0.3022	0.0209986	0.00383381	4.26e-08	0.0177878	0.0179881	0.322728
Smoking initiation	rs12923427	T	C	0.2197	-0.0239087	0.0043724	4.44e-08	-0.0165397	0.0287877	0.565602
Smoking initiation	rs13030994	A	G	0.5089	0.0360925	0.0035563	3.56e-24	0.000624491	0.016933	0.970581
Smoking initiation	rs13136052	T	G	0.4761	-0.0198097	0.00358697	3.35e-08	0.00389713	0.0171492	0.82023
Smoking initiation	rs13261666	T	G	0.5606	-0.0268946	0.00355604	3.9e-14	0.00904024	0.0167822	0.590109
Smoking initiation	rs134529	C	T	0.3787	-0.019984	0.00366078	4.85e-08	0.00541628	0.0178153	0.761109
Smoking initiation	rs1385108	T	C	0.2396	0.0246617	0.00415673	3e-09	0.0176002	0.0185543	0.342836
Smoking initiation	rs1435741	A	G	0.4274	0.0294151	0.00359095	2.64e-16	-0.0200719	0.0172899	0.245682
Smoking initiation	rs1445649	C	T	0.5199	0.0239932	0.00356484	1.68e-11	-0.0110163	0.0167722	0.511298
Smoking initiation	rs17234745	C	T	0.163	-0.028562	0.0050491	1.53e-08	0.0150248	0.0208951	0.472104
Smoking initiation	rs17534089	G	A	0.1302	-0.0322634	0.00518627	5.01e-10	0.00563056	0.0300871	0.851549
Smoking initiation	rs1899896	T	C	0.3091	0.0264481	0.00388691	1.04e-11	-0.00969295	0.0190196	0.610311
Smoking initiation	rs1971318	T	C	0.1282	0.0285074	0.00492533	7.06e-09	-0.0139768	0.0260967	0.59225
Smoking initiation	rs2046850	T	C	0.2276	-0.0248139	0.00447842	3.03e-08	-0.0373872	0.0187442	0.0460861
Smoking initiation	rs2276825	C	T	0.2753	0.0232182	0.00415673	2.38e-08	-0.0427816	0.018771	0.0226595
Smoking initiation	rs2344508	A	G	0.5467	-0.021972	0.00358324	8.82e-10	-0.019436	0.0167399	0.245618
Smoking initiation	rs2378662	A	G	0.5447	0.0209482	0.00356645	4.16e-09	0.0110997	0.016894	0.51117
Smoking initiation	rs240963	C	T	0.8499	-0.0410444	0.00483712	2.16e-17	-0.0110902	0.0210431	0.598177
Smoking initiation	rs266047	A	G	0.498	-0.0305098	0.00373855	3.36e-16	-0.0184374	0.0168358	0.273459
Smoking initiation	rs27003	C	T	0.6988	0.0242168	0.00383381	2.64e-10	0.003876	0.0168859	0.818448
Smoking initiation	rs292071	C	T	0.2853	0.0235822	0.00400909	4.08e-09	0.0157352	0.0209763	0.453169
Smoking initiation	rs3001723	A	G	0.326	0.0335118	0.0038983	8.12e-18	0.0432164	0.019036	0.0231926
Smoking initiation	rs301805	G	T	0.5278	0.0214679	0.00361329	2.8e-09	0.00468773	0.0176032	0.790009
Smoking initiation	rs35702515	T	G	0.1561	0.0252442	0.00423093	2.43e-09	0.0322779	0.0224426	0.150366
Smoking initiation	rs359240	A	G	0.5924	0.0202957	0.00363352	2.37e-08	-0.0419135	0.0174647	0.0163999
Smoking initiation	rs3800227	G	A	0.6799	0.0228121	0.00405809	1.93e-08	-0.0306369	0.0179585	0.0880116
Smoking initiation	rs3904512	A	G	0.4205	-0.0211589	0.0035765	3.23e-09	-0.0285119	0.0172271	0.0979129
Smoking initiation	rs4044321	G	A	0.669	-0.0278417	0.00371058	6.08e-14	-0.0182309	0.0177008	0.303034
Smoking initiation	rs4236259	G	T	0.5219	-0.0247689	0.00355661	3.35e-12	-0.0471754	0.0168258	0.00505103
Smoking initiation	rs4523689	G	A	0.4254	-0.0206091	0.00364321	1.55e-08	-0.0199785	0.016838	0.235418
Smoking initiation	rs4543592	C	T	0.4911	0.0219314	0.00356244	7.46e-10	-0.0215639	0.017152	0.208673
Smoking initiation	rs4549681	G	A	0.5557	-0.0236966	0.00373743	2.29e-10	0.0168303	0.017133	0.325937
Smoking initiation	rs4571506	T	C	0.4811	-0.0275747	0.00356881	1.09e-14	0.018478	0.0168647	0.273227
Smoking initiation	rs4674993	G	A	0.1909	-0.0252122	0.00443618	1.32e-08	0.0155574	0.0221014	0.481489
Smoking initiation	rs4785836	C	T	0.4006	-0.0204704	0.00365894	2.26e-08	0.015258	0.0169686	0.368551
Smoking initiation	rs56820925	T	C	0.3549	-0.0218638	0.00387715	1.73e-08	-0.0120247	0.0173866	0.489184
Smoking initiation	rs6050446	G	A	0.9692	0.0583075	0.0103074	1.56e-08	0.0168986	0.0556425	0.761356
Smoking initiation	rs62098013	A	G	0.3429	0.0203387	0.00369489	3.66e-08	-0.00929623	0.0176047	0.597462
Smoking initiation	rs6265	T	C	0.1968	-0.0317863	0.00457843	3.77e-12	-0.0106789	0.0231192	0.64415
Smoking initiation	rs6433897	C	T	0.7515	0.0224483	0.00405809	3.16e-08	0.000106685	0.0192559	0.995579
Smoking initiation	rs6669839	T	C	0.1899	0.0260041	0.0043955	3.36e-09	0.0404344	0.0210202	0.0544051
Smoking initiation	rs6728726	C	T	0.83	0.0354486	0.00473279	6.73e-14	0.0409134	0.0224758	0.0687084
Smoking initiation	rs6893752	G	A	0.7525	-0.0240995	0.00407357	3.25e-09	0.00694228	0.0194478	0.721114
Smoking initiation	rs7024924	C	T	0.1839	0.0257703	0.00468939	3.96e-08	0.0137848	0.0221232	0.533224
Smoking initiation	rs7197072	T	C	0.2555	-0.0247672	0.0041686	2.77e-09	0.0224573	0.0174799	0.19888
Smoking initiation	rs7224742	T	C	0.6332	-0.0207099	0.00365532	1.43e-08	-0.00172045	0.0175965	0.922113
Smoking initiation	rs7555507	T	C	0.4563	-0.0241444	0.00355604	1.14e-11	-0.00700337	0.0167296	0.675492
Smoking initiation	rs76214862	C	A	0.2167	-0.0249903	0.00454745	3.99e-08	0.0335162	0.019836	0.091092
Smoking initiation	rs76608582	A	C	0.0457	-0.0495575	0.00825958	1.94e-09	-0.0327915	0.0362479	0.365653
Smoking initiation	rs7901883	A	G	0.2584	-0.0245289	0.00425066	7.98e-09	0.0292541	0.0198659	0.140865
Smoking initiation	rs7929518	G	A	0.7724	0.0242377	0.00428466	1.56e-08	-0.00383159	0.0191514	0.841427
Smoking initiation	rs7938812	G	T	0.4364	0.0437914	0.00363668	2.71e-33	-0.00231783	0.0173843	0.893933
Smoking initiation	rs7969559	G	A	0.6819	-0.0243756	0.00395946	7.31e-10	0.00704865	0.0174923	0.68698
Smoking initiation	rs8039513	G	A	0.1759	0.0263853	0.00453171	5.68e-09	-0.00186531	0.0208628	0.928757
Smoking initiation	rs846799	G	A	0.5119	-0.0209452	0.00355565	3.87e-09	0.0460137	0.0167341	0.00596513
Smoking initiation	rs9401770	A	G	0.2932	0.0277307	0.003986	3.47e-12	0.00671283	0.0178324	0.706591
Smoking initiation	rs993700	C	T	0.7674	-0.025928	0.00429163	1.53e-09	-0.00873857	0.0198721	0.660126
Coffee intake	rs1057868	T	C	0.29	0.039	0.003	5.26e-33	-0.017782	0.0171261	0.29913
Coffee intake	rs10865548	G	A	0.83	0.031	0.004	4.46e-15	-0.0394866	0.0225685	0.0801807
Coffee intake	rs1260326	C	T	0.61	0.027	0.003	2.62e-19	-0.0576552	0.0174571	0.000957657
Coffee intake	rs1956218	G	A	0.56	0.016	0.003	3.62e-08	-0.0132197	0.0168899	0.433804
Coffee intake	rs2330783	G	T	0.99	0.091	0.013	1.57e-12	0.00395638	0.0997109	0.968349
Coffee intake	rs2472297	T	C	0.27	0.091	0.003	5.19e-155	-0.027045	0.0193622	0.162475
Coffee intake	rs34060476	G	A	0.13	0.038	0.004	5.06e-18	0.0514258	0.0246299	0.0368027
Coffee intake	rs4410790	C	T	0.63	0.079	0.003	5.59e-141	-0.0425551	0.0176976	0.0161912
Coffee intake	rs574367	T	G	0.21	0.021	0.004	8.06e-09	-0.0129703	0.0215662	0.547562
Coffee intake	rs66723169	A	C	0.23	0.029	0.004	9.88e-17	0.00122672	0.0220073	0.955548
Coffee intake	rs73073176	C	T	0.87	0.046	0.004	5.56e-25	-0.0225789	0.0293046	0.44101
Plasma caffeine levels	rs2470893	T	C	0.31	0.12	0.016	5.15e-14	-0.0244431	0.191103	0.018697
Plasma caffeine levels	rs4410790	C	T	0.62	0.15	0.017	2.36e-19	-0.0425551	0.0161912	0.0176976
Carbohydrate intake	rs10206338	A	G	0.572	-0.016	0.003	1.52e-08	-0.00298818	0.0181513	0.869238
Carbohydrate intake	rs10433500	A	G	0.63	0.016	0.003	1.96e-08	0.0283292	0.0185954	0.127645
Carbohydrate intake	rs10510554	T	C	0.436	0.019	0.003	2.94e-12	-0.0218017	0.016787	0.194039
Carbohydrate intake	rs10962121	T	G	0.479	-0.015	0.003	3.4e-08	0.0103258	0.0168222	0.539334
Carbohydrate intake	rs2472297	T	C	0.206	-0.018	0.003	3.73e-08	-0.027045	0.0193622	0.162475
Carbohydrate intake	rs4420638	A	G	0.822	-0.024	0.004	8.85e-11	-0.00441764	0.0190397	0.81652
Carbohydrate intake	rs7012637	A	G	0.492	0.017	0.003	4.68e-10	-0.00314688	0.0168172	0.851564
Carbohydrate intake	rs838144	T	C	0.534	-0.023	0.003	3.26e-17	-0.0225459	0.0169879	0.184452
Fat intake	rs1229984	T	C	0.048	0.098	0.009	2.64e-28	0.169197	0.121347	0.163221
Fat intake	rs57193069	A	G	0.553	-0.016	0.003	1.8e-08	-0.00455331	0.0167916	0.786263
Fat intake	rs7012814	A	G	0.492	-0.019	0.003	1.12e-11	-0.00315108	0.0168172	0.851368
Protein intake	rs13146907	A	G	0.625	-0.022	0.003	1.24e-14	0.00589787	0.017769	0.739951
Protein intake	rs1461729	A	G	0.098	0.032	0.005	4.09e-12	-0.0129264	0.0232146	0.57765
Protein intake	rs445551	A	G	0.317	0.019	0.003	1.49e-08	0.00443985	0.0187247	0.81257
Sleep duration	rs10173260	C	T	0.606235	0.0128368	0.00231322	2.9e-08	0.00183647	0.0168376	0.913147
Sleep duration	rs10483350	G	A	0.195418	0.017369	0.0028676	1.5e-09	0.0200105	0.0206344	0.332166
Sleep duration	rs10761674	T	C	0.522666	-0.0123329	0.00226591	4.2e-08	0.0158088	0.016861	0.348452
Sleep duration	rs1079727	C	T	0.157818	0.0182922	0.00310347	5.3e-09	-0.0265206	0.0209649	0.205869
Sleep duration	rs10973207	T	G	0.157677	0.0204339	0.00312394	6e-11	0.0512142	0.019415	0.00834296
Sleep duration	rs11039544	A	G	0.162221	-0.018389	0.00307361	1.9e-09	0.0541466	0.0251896	0.03159
Sleep duration	rs112230981	G	A	0.05016	-0.0315275	0.00522787	2.2e-09	0.0122835	0.0503081	0.807103
Sleep duration	rs113113059	C	T	0.22	-0.0161406	0.00273732	8.4e-09	0.0405933	0.0222862	0.0685378
Sleep duration	rs11567976	T	C	0.570908	0.0128042	0.00228516	2.1e-08	-0.0231633	0.0167764	0.167369
Sleep duration	rs11621908	T	C	0.082859	-0.0240951	0.00416298	5.6e-09	0.00426399	0.0354296	0.904205
Sleep duration	rs11885663	T	C	0.247809	0.0162176	0.00261811	8.6e-10	0.0187214	0.0214209	0.382131
Sleep duration	rs12246842	G	A	0.540185	-0.0133949	0.00227425	3.9e-09	0.0244762	0.0169139	0.147867
Sleep duration	rs12567114	A	G	0.275802	0.0148307	0.0025403	4.3e-09	-0.000299323	0.0193551	0.987661
Sleep duration	rs12607679	C	T	0.262283	-0.0201387	0.00259284	8.3e-15	0.0173509	0.0199276	0.38392
Sleep duration	rs13088093	G	T	0.336317	0.0162722	0.00240235	7e-12	-0.0234083	0.0186715	0.209954
Sleep duration	rs13109404	G	T	0.071976	-0.0312035	0.00440829	1.4e-12	-0.163122	0.0707482	0.0211291
Sleep duration	rs147114641	A	C	0.226278	-0.0159801	0.00270379	3.1e-09	-0.0934861	0.06179	0.130288
Sleep duration	rs1517572	C	A	0.580536	0.0146443	0.00229467	1.5e-10	0.00192676	0.0180389	0.914938
Sleep duration	rs1553132	G	A	0.258433	0.0145068	0.00258447	2.5e-08	-1.14e-05	0.0195733	0.999535
Sleep duration	rs17427571	G	A	0.315687	-0.0138255	0.00243544	1.3e-08	-0.0194452	0.0172563	0.259808
Sleep duration	rs174560	C	T	0.314215	0.0135751	0.00243675	2.8e-08	0.0165403	0.0171617	0.335151
Sleep duration	rs1776776	C	T	0.126168	-0.019963	0.00341071	4.9e-09	0.00988846	0.0213453	0.643178
Sleep duration	rs1939455	T	G	0.120554	-0.0204253	0.00356118	1.2e-08	0.0169695	0.0312	0.586513
Sleep duration	rs205024	T	C	0.383735	0.0138261	0.00232711	3.9e-09	0.0211796	0.0170781	0.214915
Sleep duration	rs2072727	C	T	0.56383	-0.0132425	0.00228506	7.9e-09	0.0210844	0.0168452	0.210694
Sleep duration	rs2192528	G	A	0.519935	-0.0133687	0.0022692	2.7e-09	0.0120882	0.0170529	0.478406
Sleep duration	rs2231265	G	A	0.772289	0.014955	0.00269917	2.7e-08	0.0264068	0.021733	0.224345
Sleep duration	rs2696429	A	G	0.226374	-0.0168884	0.00270763	4e-10	0.0846155	0.0300909	0.00492357
Sleep duration	rs2717076	T	C	0.627416	0.0184107	0.00234091	3.1e-15	0.0260019	0.0174577	0.136376
Sleep duration	rs3027234	T	C	0.227151	-0.0151536	0.00270628	2.3e-08	-0.00379576	0.0225753	0.866475
Sleep duration	rs3095508	A	C	0.406471	-0.0153518	0.00230437	3.1e-11	-0.0109655	0.016959	0.5179
Sleep duration	rs34354917	A	C	0.289528	-0.0137464	0.00250081	3.9e-08	0.0243235	0.0191712	0.204529
Sleep duration	rs35531607	C	T	0.474083	0.0128402	0.00227278	1.5e-08	0.00493341	0.0169834	0.771445
Sleep duration	rs365663	G	A	0.454037	-0.0146291	0.00227857	1e-10	0.0120393	0.0169109	0.47651
Sleep duration	rs374153	T	C	0.841915	-0.0176119	0.00310308	9.1e-09	-0.0151077	0.0206537	0.464489
Sleep duration	rs3751046	G	A	0.146493	0.0194129	0.00320818	1.1e-09	-0.0228511	0.0241859	0.344756
Sleep duration	rs4592416	G	A	0.464407	0.0146828	0.0022701	9.3e-11	0.0398553	0.0167633	0.0174285
Sleep duration	rs4767550	G	A	0.414138	0.0143001	0.0023096	6.3e-10	0.0318571	0.0169846	0.060703
Sleep duration	rs4841498	T	C	0.51304	-0.0139954	0.00226922	1.2e-09	0.0204244	0.0169542	0.228327
Sleep duration	rs55658675	T	C	0.355062	-0.0131415	0.00236892	2e-08	0.0192298	0.017211	0.263869
Sleep duration	rs56372231	T	C	0.334093	0.0169439	0.00239981	2.2e-12	0.00614343	0.0176795	0.728224
Sleep duration	rs61796569	T	C	0.269583	0.0154442	0.00256443	1.5e-09	0.0143286	0.0196058	0.464878
Sleep duration	rs61985058	T	C	0.143176	0.0185938	0.00322893	1.3e-08	-0.0476992	0.0283877	0.0929031
Sleep duration	rs62120041	C	T	0.066098	-0.0261113	0.00457497	9.6e-09	-0.00906128	0.0306121	0.767227
Sleep duration	rs6575005	C	T	0.242146	-0.0155637	0.00264172	4.4e-09	-0.0339055	0.0207839	0.102819
Sleep duration	rs7198661	C	T	0.497682	-0.0133829	0.00227449	3.9e-09	0.000432571	0.0171653	0.979895
Sleep duration	rs73219758	A	G	0.291936	-0.0164012	0.00249526	5.6e-11	-0.00391663	0.0193896	0.839919
Sleep duration	rs7556815	A	G	0.219144	0.0407248	0.00274023	1.3e-49	0.00620724	0.0202827	0.759577
Sleep duration	rs7644809	C	T	0.578394	-0.0130621	0.00230148	1.6e-08	-0.0135097	0.0170249	0.42747
Sleep duration	rs7806045	C	T	0.245297	-0.0147916	0.00262577	1.4e-08	-0.0439567	0.0185237	0.0176441
Sleep duration	rs7915425	C	T	0.825318	-0.0190638	0.00298959	2e-10	0.0120164	0.0228412	0.598831
Sleep duration	rs8038326	G	A	0.27309	-0.0159204	0.0025407	2.8e-10	-0.0026714	0.0182457	0.883596
Sleep duration	rs9345234	C	A	0.578016	0.0130117	0.00229893	1.8e-08	0.00621661	0.0167724	0.710902
Sleep duration	rs9382445	C	T	0.37695	-0.014536	0.00233387	4.8e-10	0.012299	0.0172267	0.475259
Insomnia	rs1015438	A	G	0.236469	0.00657874	0.000863	2.51e-14	-0.0403951	0.0196456	0.0397649
Insomnia	rs1031654	A	C	0.796444	-0.00599227	0.000863	3.88e-12	0.0197991	0.021058	0.347107
Insomnia	rs1038093	C	T	0.393246	-0.00547142	0.000865	2.47e-10	0.0134272	0.0171229	0.432943
Insomnia	rs10739951	C	T	0.480167	-0.00606554	0.000863	2.12e-12	-0.0218205	0.0170203	0.199832
Insomnia	rs10756571	T	C	0.697628	0.00489191	0.000869	1.8e-08	-0.00645592	0.0176047	0.71383
Insomnia	rs10758593	A	G	0.437296	-0.00505416	0.000864	4.9e-09	0.00264774	0.0168673	0.875265
Insomnia	rs10800992	T	C	0.391104	0.00599588	0.000864	3.84e-12	-0.0219003	0.0170743	0.199616
Insomnia	rs10858247	C	T	0.343306	-0.00492216	0.000867	1.38e-08	-0.0299164	0.0176387	0.0898732
Insomnia	rs10898136	G	A	0.392568	-0.00579715	0.00102496	1.55e-08	-0.0135755	0.0173579	0.434158
Insomnia	rs10944696	A	G	0.319828	-0.00499185	0.000865	7.99e-09	-0.0279954	0.0176467	0.11264
Insomnia	rs10947428	C	T	0.203683	0.00807665	0.000864	9.06e-21	-0.0392147	0.0242641	0.106059
Insomnia	rs10947690	G	A	0.2749	0.00598736	0.000863	4.04e-12	0.00788905	0.0200455	0.693908
Insomnia	rs10955647	T	G	0.529941	0.00486399	0.000864	1.84e-08	-0.0233884	0.0168534	0.165213
Insomnia	rs11083299	T	C	0.477628	-0.00491491	0.000865	1.32e-08	-0.0101078	0.0166987	0.544977
Insomnia	rs11090039	A	G	0.26008	0.00519828	0.000865	1.82e-09	0.0327594	0.0180351	0.0693043
Insomnia	rs11119409	T	C	0.512895	-0.00493093	0.000865	1.19e-08	0.0458971	0.0167213	0.00605438
Insomnia	rs11149313	G	A	0.335091	-0.00516906	0.000866	2.38e-09	0.0131635	0.017141	0.442516
Insomnia	rs113851554	T	G	0.0626358	0.0130306	0.000863	1.56e-51	-0.0235805	0.0329197	0.473804
Insomnia	rs1147852	A	G	0.296478	0.00527896	0.000864	9.94e-10	-0.0108499	0.0184204	0.555849
Insomnia	rs11588755	A	G	0.508185	-0.00504922	0.000864	5.14e-09	0.0191607	0.0169766	0.259044
Insomnia	rs11605348	A	G	0.383205	-0.00620101	0.000864	7.01e-13	-0.059709	0.0175252	0.000656735
Insomnia	rs116466468	C	T	0.262776	-0.00549129	0.000864	2.11e-10	0.00276426	0.0184808	0.8811
Insomnia	rs11650182	G	A	0.0885662	-0.00484276	0.000864	2.09e-08	0.0564553	0.0298829	0.0588627
Insomnia	rs1167132	T	C	0.428935	0.00497084	0.000864	8.73e-09	0.0279271	0.0172815	0.106093
Insomnia	rs11676140	A	G	0.463034	0.00640113	0.00102451	4.17e-10	0.000833916	0.016851	0.960531
Insomnia	rs118166957	T	C	0.128768	0.00712322	0.000866	1.95e-16	-0.0310215	0.0266958	0.245221
Insomnia	rs12310246	A	G	0.205584	0.00568126	0.000864	4.74e-11	0.0165169	0.0217952	0.448556
Insomnia	rs12520974	C	T	0.505089	0.00520727	0.000864	1.69e-09	0.0111564	0.0167484	0.505335
Insomnia	rs12605642	T	G	0.487141	0.00517577	0.000864	2.13e-09	0.00624947	0.0168409	0.710572
Insomnia	rs12684080	T	C	0.0867199	-0.00553727	0.000864	1.48e-10	-0.0501495	0.0281498	0.0748273
Insomnia	rs12807357	T	C	0.348617	0.00522257	0.000865	1.54e-09	0.0113092	0.0173892	0.515461
Insomnia	rs1289939	C	T	0.767138	0.00502496	0.000864	6e-09	-0.00447711	0.0188575	0.812333
Insomnia	rs12912299	T	C	0.445221	-0.00627671	0.000867	4.42e-13	-0.0300941	0.0168783	0.0745847
Insomnia	rs12983032	A	G	0.322587	-0.00586953	0.000864	1.07e-11	-0.011081	0.0169049	0.51215
Insomnia	rs13010288	T	G	0.0918664	-0.00589146	0.000864	9.26e-12	-0.0507885	0.0287989	0.0778072
Insomnia	rs13135092	G	A	0.0543478	0.00707322	0.000863	2.53e-16	0.00141348	0.0628007	0.982043
Insomnia	rs13138995	G	A	0.621179	-0.00487519	0.000868	1.97e-08	-0.0236758	0.0174401	0.174606
Insomnia	rs13253948	C	T	0.413654	0.00696077	0.0010241	1.07e-11	0.00141811	0.0171336	0.934036
Insomnia	rs1440480	G	A	0.649327	0.00563077	0.00102508	3.96e-08	0.00885672	0.0178893	0.62054
Insomnia	rs149249498	T	G	0.0752084	0.00656122	0.00102439	1.51e-10	0.0239086	0.0238958	0.317051
Insomnia	rs1536053	T	C	0.32976	-0.00503271	0.000865	6.04e-09	-0.0213136	0.0186201	0.252352
Insomnia	rs1567084	G	A	0.450694	-0.00485328	0.000867	2.14e-08	-0.0145169	0.0167573	0.386322
Insomnia	rs1580173	A	G	0.539498	0.00483417	0.000865	2.28e-08	-0.017115	0.0168186	0.308857
Insomnia	rs1620977	G	A	0.737341	-0.00658704	0.000863	2.27e-14	0.0266144	0.0190045	0.161385
Insomnia	rs16903122	T	C	0.233407	0.0069368	0.000863	9.04e-16	-0.0419781	0.0192711	0.0293846
Insomnia	rs16990210	C	T	0.134797	0.00485325	0.000864	1.97e-08	0.0267313	0.0229554	0.244227
Insomnia	rs17005118	A	G	0.269036	0.00534649	0.000864	6.13e-10	-0.0189508	0.0193376	0.327087
Insomnia	rs17025198	A	G	0.267031	0.00484101	0.000865	2.19e-08	-0.000709503	0.0189797	0.97018
Insomnia	rs17083297	A	C	0.104529	-0.00488201	0.000864	1.6e-08	-0.0577565	0.0387522	0.136118
Insomnia	rs17223714	G	A	0.231189	-0.00547146	0.000864	2.44e-10	-0.0471126	0.0188799	0.012582
Insomnia	rs17367725	T	C	0.34607	-0.00496647	0.000865	9.29e-09	-0.00880735	0.0182301	0.629009
Insomnia	rs17520265	A	G	0.0217865	-0.00480505	0.000866	2.87e-08	0.0636649	0.0617256	0.302344
Insomnia	rs17643634	T	C	0.142495	-0.00641241	0.000866	1.34e-13	-0.0124909	0.0237865	0.599496
Insomnia	rs176644	T	G	0.442021	0.00497235	0.000866	9.49e-09	-0.0441144	0.0168857	0.00898732
Insomnia	rs1927902	C	T	0.752086	-0.00666262	0.000863	1.15e-14	0.00804441	0.0188443	0.669461
Insomnia	rs2089358	T	C	0.693677	-0.00546927	0.000866	2.75e-10	0.00933938	0.0181003	0.605869
Insomnia	rs224029	C	T	0.564387	0.00546372	0.000864	2.51e-10	0.0109947	0.0171163	0.520645
Insomnia	rs2364921	C	T	0.508164	0.00484414	0.000865	2.13e-08	-0.0212117	0.0168355	0.207693
Insomnia	rs2365661	G	A	0.266606	0.00480219	0.000869	3.3e-08	0.027961	0.0189315	0.139689
Insomnia	rs2388840	A	G	0.612641	-0.00524195	0.000865	1.37e-09	0.024248	0.0180374	0.178845
Insomnia	rs2389631	C	A	0.389877	0.00549346	0.000864	2.03e-10	0.0357177	0.016855	0.0340808
Insomnia	rs240112	A	C	0.542302	-0.00542511	0.000865	3.58e-10	-0.0548557	0.0167629	0.00106625
Insomnia	rs2431108	C	T	0.325771	0.00719259	0.000863	7.83e-17	0.0193383	0.0184241	0.293893
Insomnia	rs2598293	T	C	0.477786	0.00515064	0.000864	2.48e-09	0.00103426	0.0170333	0.951582
Insomnia	rs2838787	A	G	0.389151	-0.00499763	0.000865	7.65e-09	-0.00246064	0.0172163	0.886349
Insomnia	rs28552587	G	A	0.449002	-0.004777	0.000865	3.3e-08	0.00888315	0.0173406	0.608459
Insomnia	rs28582096	A	G	0.184554	-0.00636148	0.000863	1.74e-13	-0.049775	0.0206854	0.0161154
Insomnia	rs28611339	T	G	0.160805	0.00560767	0.000864	8.46e-11	-0.00650514	0.0284515	0.819149
Insomnia	rs314281	C	T	0.552393	0.00621482	0.000863	6.03e-13	0.0222368	0.0170308	0.191659
Insomnia	rs3184470	A	G	0.451357	-0.00528379	0.000864	9.73e-10	-0.013214	0.0167326	0.429692
Insomnia	rs324017	C	A	0.697804	-0.00521239	0.000864	1.61e-09	-0.00768367	0.0179768	0.669074
Insomnia	rs34967082	A	G	0.431198	0.00508204	0.000866	4.34e-09	0.0128156	0.0171622	0.455225
Insomnia	rs35110063	A	G	0.484398	0.00560369	0.000864	8.82e-11	0.0184555	0.01677	0.271112
Insomnia	rs35322724	A	C	0.50428	0.0070455	0.000865	3.75e-16	0.00510428	0.016766	0.76079
Insomnia	rs35539975	G	A	0.25109	-0.00506621	0.000864	4.49e-09	-0.0100091	0.0184475	0.587423
Insomnia	rs3774751	T	G	0.469497	-0.00591494	0.000863	7.32e-12	0.0325473	0.0167387	0.0518418
Insomnia	rs429358	C	T	0.13181	-0.00483982	0.000864	2.13e-08	0.00958603	0.0219467	0.662267
Insomnia	rs4588900	A	G	0.512755	0.00488551	0.000864	1.57e-08	0.0078418	0.0168769	0.642183
Insomnia	rs4664299	C	T	0.796699	0.00505335	0.000864	4.95e-09	0.00702061	0.0217669	0.747047
Insomnia	rs4684703	A	G	0.56141	0.00672127	0.00102427	5.29e-11	0.00150896	0.0168498	0.928642
Insomnia	rs4702	A	G	0.586	-0.00696481	0.000863	6.78e-16	0.00893226	0.0168316	0.595637
Insomnia	rs4709655	T	C	0.0905917	-0.00513852	0.000867	3.09e-09	-0.0518982	0.033771	0.12435
Insomnia	rs4767645	T	G	0.453619	-0.00536649	0.000869	6.47e-10	-0.032797	0.0168926	0.0521987
Insomnia	rs4788203	A	G	0.441606	-0.00503019	0.000866	6.32e-09	-0.0275477	0.0170306	0.10576
Insomnia	rs492858	T	C	0.0868698	-0.0051072	0.000864	3.46e-09	0.0232107	0.0334447	0.48768
Insomnia	rs4981170	G	A	0.793831	0.00619812	0.000864	7.33e-13	-0.0115106	0.0227954	0.613591
Insomnia	rs524859	A	G	0.304032	-0.00610854	0.000863	1.48e-12	-0.00616713	0.0179704	0.731461
Insomnia	rs55633567	A	G	0.606793	-0.00483488	0.000868	2.59e-08	-0.0170857	0.0169007	0.312043
Insomnia	rs55772859	A	C	0.357975	0.00568344	0.000864	4.82e-11	-0.00505545	0.0176366	0.774383
Insomnia	rs55972276	A	C	0.114016	0.00725097	0.000862	4.19e-17	-0.0230266	0.0275677	0.403562
Insomnia	rs5877	C	T	0.322311	-0.00492672	0.000865	1.23e-08	0.0538249	0.0182522	0.00318845
Insomnia	rs6019663	C	T	0.752452	-0.00533648	0.000864	6.47e-10	0.00590985	0.018663	0.751502
Insomnia	rs60565673	G	T	0.375589	0.00610147	0.000863	1.59e-12	0.0074915	0.017287	0.664753
Insomnia	rs61921611	C	T	0.275418	0.00591026	0.000864	7.84e-12	0.0572312	0.0178424	0.00133847
Insomnia	rs62068188	C	T	0.156992	-0.00528372	0.000869	1.18e-09	-0.0327633	0.0215826	0.129004
Insomnia	rs62097903	G	A	0.449328	0.00553439	0.000864	1.48e-10	-0.00509504	0.0174086	0.769772
Insomnia	rs62158170	G	A	0.198144	-0.00783129	0.000864	1.2e-19	0.0114928	0.0206601	0.578022
Insomnia	rs62258944	G	A	0.239204	0.00618286	0.00102467	1.6e-09	0.00406178	0.0194435	0.834525
Insomnia	rs62264767	C	A	0.151669	-0.00662964	0.000864	1.63e-14	-0.0261828	0.0204209	0.199788
Insomnia	rs62383308	A	G	0.0902174	-0.00475208	0.000865	3.98e-08	-0.00239814	0.0327958	0.941708
Insomnia	rs62429521	A	C	0.184727	0.00520522	0.000865	1.78e-09	0.00892822	0.020749	0.66698
Insomnia	rs62456370	G	A	0.740149	-0.00642356	0.00102449	3.61e-10	-0.0178777	0.0208113	0.390318
Insomnia	rs6465151	T	C	0.143687	0.00519408	0.000865	1.9e-09	0.0127347	0.0267658	0.63423
Insomnia	rs647905	T	C	0.547602	0.00479419	0.000864	2.87e-08	-0.0120265	0.0168763	0.476077
Insomnia	rs6510033	G	A	0.227406	0.00472101	0.000864	4.66e-08	0.00623304	0.0202869	0.758658
Insomnia	rs6562066	C	T	0.638302	-0.00554716	0.000864	1.38e-10	-0.0216642	0.0168637	0.19891
Insomnia	rs6589988	G	A	0.32131	0.00506359	0.000865	4.7e-09	-0.028195	0.0191952	0.141871
Insomnia	rs6601080	A	G	0.639535	0.00484407	0.000866	2.21e-08	-0.0246187	0.0172685	0.153972
Insomnia	rs66858749	A	G	0.396817	0.00490573	0.000864	1.36e-08	0.0133386	0.0173947	0.443186
Insomnia	rs6690101	C	T	0.549782	0.00485024	0.000865	2.09e-08	-0.000776761	0.0169261	0.963397
Insomnia	rs6702604	G	A	0.443496	0.00524047	0.000864	1.3e-09	0.0204652	0.0167927	0.222959
Insomnia	rs671985	A	G	0.438161	-0.00545228	0.000864	2.79e-10	-0.031207	0.0168145	0.0634585
Insomnia	rs6888135	A	C	0.490178	0.00556318	0.000864	1.21e-10	0.0118408	0.0167755	0.480291
Insomnia	rs694786	C	T	0.576644	0.00634397	0.000863	1.97e-13	0.0179305	0.0170511	0.292995
Insomnia	rs6967168	G	T	0.232058	0.00554202	0.000864	1.39e-10	-0.0405028	0.0186373	0.0297639
Insomnia	rs6973090	A	G	0.239241	-0.00474416	0.000866	4.31e-08	-0.0123555	0.0198489	0.533627
Insomnia	rs6978112	T	C	0.409356	0.00484975	0.000866	2.11e-08	-0.00281937	0.0171743	0.869603
Insomnia	rs699844	G	A	0.0456356	-0.0047513	0.000866	4.11e-08	0.0114496	0.0382506	0.764688
Insomnia	rs701394	G	A	0.401237	0.00500596	0.000864	6.83e-09	-0.00533818	0.0177035	0.763008
Insomnia	rs715338	A	G	0.607572	0.0059147	0.000865	7.85e-12	-0.0057282	0.0173172	0.740809
Insomnia	rs7214267	A	G	0.584308	-0.00623555	0.000863	5.09e-13	0.0249889	0.0168206	0.137381
Insomnia	rs72657797	T	C	0.152758	-0.0061051	0.000863	1.52e-12	0.0465054	0.0260849	0.0746122
Insomnia	rs728017	G	A	0.575598	0.00495776	0.000864	9.51e-09	0.0148437	0.0167846	0.3765
Insomnia	rs72820274	A	G	0.413524	0.00492533	0.000866	1.28e-08	0.00844256	0.016891	0.617199
Insomnia	rs72899452	T	C	0.0644339	0.00528091	0.000864	1e-09	0.0035629	0.0282491	0.899633
Insomnia	rs73204027	C	T	0.50274	-0.00738759	0.00102378	5.36e-13	0.0217202	0.0169588	0.200276
Insomnia	rs7571486	A	G	0.318348	-0.00490139	0.000864	1.4e-08	0.0265838	0.0190219	0.162253
Insomnia	rs76145129	T	G	0.12246	-0.00480881	0.000865	2.73e-08	-0.00347723	0.0275892	0.899703
Insomnia	rs77641763	T	C	0.127648	0.0067733	0.000869	6.53e-15	0.0278136	0.0219626	0.205367
Insomnia	rs8076183	T	C	0.524	-0.005458	0.000865	2.75e-10	0.0107995	0.0167882	0.520041
Insomnia	rs8081659	T	C	0.492288	0.00623489	0.00102463	1.17e-09	-0.0139859	0.0167354	0.403321
Insomnia	rs8180457	C	T	0.816824	0.00587628	0.000865	1.12e-11	-0.0270481	0.0240238	0.260213
Insomnia	rs823247	T	C	0.522934	-0.00538292	0.000867	5.25e-10	-0.0262239	0.0167998	0.118531
Insomnia	rs908668	T	C	0.218126	0.00584479	0.000865	1.41e-11	-0.0274703	0.0230067	0.232474
Insomnia	rs910187	A	G	0.396295	-0.0048794	0.000864	1.63e-08	-0.026796	0.0175926	0.127725
Insomnia	rs940780	C	T	0.659215	-0.00529941	0.000864	8.5e-10	-0.0292945	0.0183659	0.110701
Insomnia	rs9411335	A	G	0.703341	-0.00501557	0.000864	6.45e-09	-0.0184511	0.0186732	0.323101
Insomnia	rs9527083	A	G	0.650618	-0.010277	0.000866	1.61e-32	-0.00093952	0.0175728	0.957362
Insomnia	rs9653490	T	C	0.648117	0.00620837	0.00102465	1.37e-09	0.014629	0.0181864	0.421171
Insomnia	rs9672549	C	T	0.617994	0.00661321	0.00102435	1.07e-10	0.0015899	0.0171133	0.925979
Insomnia	rs9889282	C	A	0.406559	0.00597996	0.000865	4.7e-12	-0.0179101	0.0172966	0.30045
Insomnia	rs9931543	C	T	0.283273	-0.00614777	0.000864	1.11e-12	-0.000424728	0.0192484	0.982396
Insomnia	rs9964420	A	C	0.277657	0.00473451	0.000866	4.54e-08	-0.0241073	0.0185758	0.194363
Moderate-vigorous physical activity	rs10145335	A	G	0.250611	0.0141221	0.00254139	2.7e-08	0.0081073	0.0197965	0.68215
Moderate-vigorous physical activity	rs1043595	A	G	0.282865	-0.014411	0.00245416	4.3e-09	-0.0353603	0.0202276	0.0804415
Moderate-vigorous physical activity	rs1186721	A	G	0.315844	0.01299	0.00237226	4.4e-08	-0.0195038	0.0184479	0.290402
Moderate-vigorous physical activity	rs12912808	T	C	0.148607	-0.017546	0.00310889	1.7e-08	-0.0133672	0.0228018	0.55772
Moderate-vigorous physical activity	rs1921981	A	G	0.325647	-0.013037	0.00237139	3.8e-08	0.0164739	0.0184303	0.371404
Moderate-vigorous physical activity	rs1974771	A	G	0.099975	0.0213389	0.00367836	6.6e-09	0.0284247	0.0231632	0.219767
Moderate-vigorous physical activity	rs2035562	G	A	0.672483	0.0138763	0.00235606	3.9e-09	-0.0366859	0.0168114	0.0290944
Moderate-vigorous physical activity	rs2114286	G	A	0.534243	0.0122453	0.00221725	3.3e-08	-0.00997321	0.0169332	0.55588
Moderate-vigorous physical activity	rs2942127	A	G	0.824644	-0.016037	0.00290278	3.3e-08	0.0363782	0.02037	0.0741191
Moderate-vigorous physical activity	rs2988004	G	T	0.442245	0.0131708	0.00223979	4.1e-09	-0.00385257	0.0170975	0.821723
Moderate-vigorous physical activity	rs429358	C	T	0.154172	0.0219822	0.00305356	6.1e-13	0.00958603	0.0219467	0.662267
Moderate-vigorous physical activity	rs4886868	G	T	0.585862	0.0124954	0.00226611	3.5e-08	-0.00657678	0.0168903	0.696992
Moderate-vigorous physical activity	rs7326482	T	G	0.615163	0.0129605	0.00229416	1.6e-08	-0.00292482	0.0171944	0.864929
Moderate-vigorous physical activity	rs77742115	C	T	0.138319	0.018348	0.00319777	9.6e-09	0.0151726	0.0225304	0.500676
Moderate-vigorous physical activity	rs7804463	C	T	0.470424	-0.0150095	0.00221333	1.2e-11	-0.0347249	0.0170916	0.0421852
Moderate-vigorous physical activity	rs877483	C	T	0.566815	-0.0122277	0.00222756	4e-08	0.00497968	0.0167701	0.766514
Moderate-vigorous physical activity	rs921915	C	T	0.587905	0.0138882	0.00224013	5.7e-10	-0.0223416	0.0168055	0.183708
Watching TV (sedentary behavior)	rs10041724	T	C	0.807695	0.0180931	0.00273852	1.96e-11	0.0149165	0.0218962	0.495723
Watching TV (sedentary behavior)	rs10054327	G	A	0.576024	0.0172449	0.00219021	1.72e-15	-0.0177097	0.0171487	0.301739
Watching TV (sedentary behavior)	rs10189857	A	G	0.56785	-0.020463	0.00217999	3.09e-21	0.00906883	0.0167741	0.588753
Watching TV (sedentary behavior)	rs1031423	T	C	0.215208	-0.0185194	0.00262613	8.82e-13	-0.00698751	0.0303839	0.818112
Watching TV (sedentary behavior)	rs10771746	C	T	0.716605	-0.0142821	0.00239463	1.23e-09	0.0182529	0.0179417	0.308988
Watching TV (sedentary behavior)	rs10772643	C	T	0.107916	0.0247995	0.00349653	6.58e-13	-0.039078	0.0226454	0.0844092
Watching TV (sedentary behavior)	rs10876864	G	A	0.427197	-0.0133403	0.0021844	5.07e-10	0.0147081	0.0169335	0.385077
Watching TV (sedentary behavior)	rs10932837	C	T	0.494411	-0.0131055	0.00216152	6.68e-10	-0.000792409	0.0169663	0.962748
Watching TV (sedentary behavior)	rs11130793	C	T	0.601737	0.0129223	0.00221055	2.52e-09	0.00483278	0.0169094	0.775027
Watching TV (sedentary behavior)	rs11245482	T	C	0.61325	-0.0132329	0.00222132	1.28e-09	-0.00510818	0.0174124	0.769244
Watching TV (sedentary behavior)	rs11689199	A	G	0.597665	0.0184644	0.00220443	2.74e-17	0.0152183	0.0170744	0.372773
Watching TV (sedentary behavior)	rs11714337	G	A	0.569041	0.0144017	0.00218888	2.36e-11	-0.0201706	0.0171706	0.240109
Watching TV (sedentary behavior)	rs12105701	C	T	0.395851	-0.0128825	0.00220843	2.72e-09	0.0175559	0.0183716	0.339276
Watching TV (sedentary behavior)	rs1243182	C	T	0.689639	-0.0185916	0.00234162	1.01e-15	-0.0348235	0.0183949	0.0583445
Watching TV (sedentary behavior)	rs12491503	G	A	0.670306	-0.0142607	0.00229906	2.77e-10	-0.00118462	0.0184908	0.948918
Watching TV (sedentary behavior)	rs12554512	T	C	0.584071	0.0207024	0.00219328	1.88e-21	-0.0150291	0.0169406	0.37499
Watching TV (sedentary behavior)	rs13107325	C	T	0.925644	-0.0291705	0.00412256	7.43e-13	0.0106176	0.0696211	0.878788
Watching TV (sedentary behavior)	rs1451533	G	A	0.724835	-0.0157043	0.00243314	5.43e-11	-0.00434718	0.0177076	0.806071
Watching TV (sedentary behavior)	rs17207890	G	A	0.657407	0.015694	0.00228666	3.36e-12	-0.0193044	0.0196969	0.327051
Watching TV (sedentary behavior)	rs17727474	C	T	0.832295	0.017551	0.00296085	1.54e-09	-0.01891	0.0214106	0.377123
Watching TV (sedentary behavior)	rs17789218	T	C	0.75605	0.0185965	0.00251401	6.96e-14	-0.0220896	0.0207066	0.286066
Watching TV (sedentary behavior)	rs2034768	A	G	0.48743	0.0147356	0.00215816	4.31e-12	-0.0137955	0.016864	0.41333
Watching TV (sedentary behavior)	rs2045147	A	G	0.449407	0.0126686	0.00217659	2.94e-09	0.0115232	0.0169792	0.497352
Watching TV (sedentary behavior)	rs2073869	C	T	0.833626	0.0186112	0.0029076	7.72e-11	0.0128929	0.0187347	0.491336
Watching TV (sedentary behavior)	rs2173650	G	T	0.852206	0.017845	0.00304387	2.28e-09	0.0628537	0.0235776	0.00767998
Watching TV (sedentary behavior)	rs2447098	C	A	0.475175	-0.014947	0.00217845	3.41e-12	-0.00442741	0.0168095	0.792251
Watching TV (sedentary behavior)	rs2460	G	A	0.736281	-0.0152938	0.00245865	2.48e-10	0.0106215	0.0219551	0.628539
Watching TV (sedentary behavior)	rs2616830	G	A	0.461988	0.0164651	0.00216551	1.44e-14	-0.00288537	0.0171297	0.866235
Watching TV (sedentary behavior)	rs262890	A	G	0.698905	-0.0185683	0.00235563	1.6e-15	0.00236431	0.0172098	0.890729
Watching TV (sedentary behavior)	rs303753	G	A	0.652948	-0.0144597	0.00229051	1.37e-10	0.0111237	0.0175744	0.526765
Watching TV (sedentary behavior)	rs34811474	G	A	0.767813	0.0152829	0.00255709	1.14e-09	0.0267676	0.0199311	0.17927
Watching TV (sedentary behavior)	rs34864022	A	G	0.933558	-0.0263815	0.00435706	7.03e-10	-0.00503212	0.035787	0.888176
Watching TV (sedentary behavior)	rs374722	G	A	0.150476	0.0244932	0.0030238	2.74e-16	0.00813755	0.022313	0.715334
Watching TV (sedentary behavior)	rs3796386	G	A	0.571888	-0.0261712	0.0021795	1.61e-33	-0.00916819	0.0178515	0.607546
Watching TV (sedentary behavior)	rs4382592	T	G	0.301425	0.0136721	0.00235776	3.34e-09	0.0196674	0.018772	0.294779
Watching TV (sedentary behavior)	rs4577309	A	G	0.468698	0.0160037	0.00216796	7.8e-14	0.0155676	0.0169265	0.357721
Watching TV (sedentary behavior)	rs4845364	A	G	0.495003	-0.0153008	0.00215604	6.39e-13	-0.00491472	0.0168421	0.770431
Watching TV (sedentary behavior)	rs4973576	C	A	0.298072	-0.0145232	0.00237947	5.19e-10	-0.0138345	0.0185801	0.456521
Watching TV (sedentary behavior)	rs56103247	C	T	0.943942	0.0297647	0.00475247	1.89e-10	-0.0303629	0.040856	0.457379
Watching TV (sedentary behavior)	rs56858768	G	A	0.700762	-0.0148792	0.00236956	1.7e-10	-0.0120912	0.0172463	0.483247
Watching TV (sedentary behavior)	rs57585211	T	G	0.826832	-0.0167329	0.00285006	2.16e-09	0.00234405	0.0231939	0.9195
Watching TV (sedentary behavior)	rs6131281	C	T	0.596509	0.0160808	0.00220553	1.54e-13	0.0226188	0.0169979	0.183295
Watching TV (sedentary behavior)	rs6141814	C	A	0.613455	-0.0135023	0.00222588	6.55e-10	0.0417447	0.0172108	0.0152873
Watching TV (sedentary behavior)	rs62379379	G	T	0.928551	-0.0260246	0.0042322	3.89e-10	-0.00722713	0.0293537	0.805521
Watching TV (sedentary behavior)	rs6472942	T	C	0.568486	-0.0131633	0.00218761	8.87e-10	-0.0159998	0.0173673	0.356913
Watching TV (sedentary behavior)	rs6673341	T	G	0.465333	-0.014513	0.0021693	1.11e-11	-0.011798	0.0169797	0.487162
Watching TV (sedentary behavior)	rs6721975	T	C	0.231524	-0.0166905	0.00261401	8.57e-11	-0.0119681	0.0220909	0.587979
Watching TV (sedentary behavior)	rs6797840	A	C	0.455899	-0.0161032	0.00218412	8.35e-14	0.00855935	0.0168476	0.611422
Watching TV (sedentary behavior)	rs6825241	C	A	0.536204	-0.0169583	0.00216609	2.46e-15	-0.0128727	0.0169074	0.446438
Watching TV (sedentary behavior)	rs6850494	A	C	0.615571	-0.0143297	0.00222236	5.67e-11	0.00986807	0.0170071	0.561758
Watching TV (sedentary behavior)	rs6905544	A	G	0.398622	-0.0189935	0.00221031	4.23e-18	-0.0219995	0.0179063	0.219225
Watching TV (sedentary behavior)	rs7184800	G	A	0.696784	0.0168167	0.00234935	4.09e-13	-0.0315868	0.0191075	0.0983083
Watching TV (sedentary behavior)	rs7189927	T	C	0.355786	0.0149741	0.00225865	1.68e-11	-0.000761066	0.0172019	0.96471
Watching TV (sedentary behavior)	rs7248205	C	T	0.397614	0.0139253	0.00221689	1.68e-10	-0.0102882	0.017176	0.549182
Watching TV (sedentary behavior)	rs72781699	G	A	0.797367	-0.0186804	0.00267802	1.52e-12	0.0188716	0.0236413	0.424728
Watching TV (sedentary behavior)	rs72828890	C	T	0.869256	0.0192918	0.00329837	2.47e-09	0.017593	0.0259584	0.497938
Watching TV (sedentary behavior)	rs72834698	G	A	0.858074	0.0226559	0.0031007	1.37e-13	-0.0130423	0.0247228	0.597818
Watching TV (sedentary behavior)	rs749671	G	A	0.62863	0.015654	0.00223821	1.34e-12	-0.0285454	0.0172082	0.0971516
Watching TV (sedentary behavior)	rs7564130	T	C	0.640601	-0.0149864	0.00225071	1.38e-11	0.0196907	0.0170059	0.246915
Watching TV (sedentary behavior)	rs7693703	G	A	0.910033	0.0228437	0.0038412	1.37e-09	0.0120594	0.0262047	0.645372
Watching TV (sedentary behavior)	rs801733	A	C	0.641215	0.0168585	0.00225323	3.66e-14	-0.00206483	0.0182087	0.909715
Watching TV (sedentary behavior)	rs8756	C	A	0.484619	-0.0134501	0.00216618	2.66e-10	-0.0331049	0.0167966	0.0487326
Watching TV (sedentary behavior)	rs9471333	C	T	0.450187	0.0131038	0.00216935	7.69e-10	0.0153292	0.017019	0.367739
Watching TV (sedentary behavior)	rs9563168	G	A	0.791482	0.0175868	0.00266741	2.15e-11	0.00636115	0.0200087	0.750547
Watching TV (sedentary behavior)	rs9718104	T	G	0.94155	-0.0407684	0.00461017	4.65e-19	-0.0477407	0.031561	0.130369
Watching TV (sedentary behavior)	rs9834970	T	C	0.501031	0.0127684	0.00215775	1.63e-09	-0.0195182	0.0170798	0.253135
Watching TV (sedentary behavior)	rs984409	G	A	0.363032	-0.0148683	0.00225294	2.06e-11	-0.0135791	0.0173852	0.434759
Watching TV (sedentary behavior)	rs9867121	C	A	0.817728	0.0194994	0.00280905	1.94e-12	-0.0518823	0.0225516	0.0214141
Watching TV (sedentary behavior)	rs9902312	T	C	0.683148	0.0153237	0.00232706	2.27e-11	-0.00733541	0.0175468	0.675912
Watching TV (sedentary behavior)	rs9964724	C	T	0.317881	0.0176465	0.00232664	1.67e-14	0.0390329	0.0190259	0.0402115
Educational attainment	rs10060023	C	T	0.6724	-0.0110041	0.00149566	1.88e-13	0.017244	0.0183251	0.346702
Educational attainment	rs10080647	A	C	0.1405	0.0124395	0.00201779	7.05e-10	-0.0152593	0.0249095	0.54015
Educational attainment	rs1008078	T	C	0.4019	-0.0182076	0.00143126	4.5e-37	0.00173193	0.0169693	0.918707
Educational attainment	rs1013014	T	G	0.3798	0.00848365	0.00144475	4.3e-09	-0.0213347	0.0168825	0.206333
Educational attainment	rs10189857	G	A	0.4346	-0.0158254	0.00141453	4.69e-29	-0.00906883	0.0167741	0.588753
Educational attainment	rs10205057	T	C	0.5619	0.0090042	0.0014367	3.67e-10	-0.000822807	0.0167627	0.960851
Educational attainment	rs10215082	G	A	0.5339	0.0148803	0.00141455	7.03e-26	-0.0403586	0.0167841	0.0161912
Educational attainment	rs10240905	C	T	0.6354	0.00931397	0.00145682	1.62e-10	-0.0146225	0.018278	0.423707
Educational attainment	rs1024708	C	T	0.5101	-0.00776147	0.00141325	3.98e-08	-0.0222159	0.016756	0.184889
Educational attainment	rs1045740	G	A	0.2274	0.0111501	0.00167474	2.78e-11	-4.82e-05	0.018144	0.997882
Educational attainment	rs10460095	A	G	0.5714	-0.0123654	0.00141691	2.61e-18	0.00169959	0.0168267	0.919546
Educational attainment	rs10511592	G	T	0.1452	-0.0179248	0.00199102	2.2e-19	0.0126042	0.0232105	0.587101
Educational attainment	rs10733289	A	G	0.5856	0.00796439	0.0014239	2.23e-08	-0.0302112	0.017345	0.0815474
Educational attainment	rs10760213	A	G	0.3614	0.00834644	0.00146246	1.15e-08	0.0420627	0.017267	0.0148498
Educational attainment	rs10773208	C	T	0.7474	0.0110333	0.00161378	8.09e-12	-0.0343307	0.020901	0.100478
Educational attainment	rs10780443	T	C	0.7631	-0.00971143	0.00167712	7.02e-09	-0.000645259	0.021154	0.975666
Educational attainment	rs10799615	G	A	0.7475	0.00885476	0.00161399	4.11e-08	0.020993	0.0196935	0.28643
Educational attainment	rs10805383	A	G	0.4879	-0.0102926	0.00140329	2.22e-13	-0.00547788	0.0170555	0.748075
Educational attainment	rs10844179	G	A	0.7743	-0.0104296	0.00167732	5.03e-10	0.020112	0.0179648	0.262918
Educational attainment	rs10892807	T	C	0.5671	0.0109448	0.00141625	1.09e-14	-0.0357342	0.0178117	0.0448332
Educational attainment	rs10899271	T	C	0.2437	0.0109221	0.00163329	2.27e-11	-0.0210039	0.020393	0.303028
Educational attainment	rs10940921	G	T	0.5806	-0.0111345	0.00144506	1.31e-14	0.0189163	0.0168324	0.261097
Educational attainment	rs10951590	T	C	0.3275	-0.010861	0.00149412	3.62e-13	0.00186811	0.0177869	0.916354
Educational attainment	rs10979613	C	T	0.3611	0.0116815	0.00146036	1.25e-15	7.84e-06	0.0170133	0.999632
Educational attainment	rs11003463	G	T	0.3886	-0.00909711	0.00146683	5.58e-10	-0.00744033	0.017744	0.674986
Educational attainment	rs11023764	A	G	0.6418	0.00914859	0.00147333	5.32e-10	0.000615372	0.0176364	0.972166
Educational attainment	rs11053635	G	A	0.4931	-0.0078786	0.00141143	2.38e-08	-0.00443419	0.0167639	0.791389
Educational attainment	rs11081529	C	T	0.2888	-0.0125512	0.00154836	5.22e-16	0.0448706	0.0179585	0.0124692
Educational attainment	rs11082011	T	C	0.6716	0.0193505	0.00149307	2.06e-38	-0.0364833	0.0188896	0.0534343
Educational attainment	rs1108641	T	C	0.6887	0.00924413	0.00151437	1.03e-09	-0.0138706	0.0188038	0.460728
Educational attainment	rs11115053	T	C	0.156	0.0137963	0.00193243	9.38e-13	-0.0113121	0.0218206	0.60417
Educational attainment	rs11130380	T	G	0.6135	0.00900291	0.00144107	4.17e-10	0.00505389	0.0177245	0.775541
Educational attainment	rs11138947	T	C	0.7236	0.0104797	0.00156846	2.36e-11	0.001008	0.0188152	0.957275
Educational attainment	rs11155529	G	A	0.3534	-0.00835556	0.00146796	1.26e-08	0.0203133	0.0176324	0.249304
Educational attainment	rs11157931	C	A	0.6076	0.0138934	0.00143603	3.86e-22	0.00152689	0.0170063	0.928459
Educational attainment	rs111852224	T	C	0.1227	0.0155605	0.00215239	4.85e-13	-0.0137572	0.02555	0.590273
Educational attainment	rs11211123	A	G	0.2228	0.0103675	0.00168505	7.62e-10	-0.00980171	0.0215208	0.648784
Educational attainment	rs11213482	G	A	0.164	0.0106465	0.00191446	2.68e-08	-0.0127299	0.021806	0.559368
Educational attainment	rs112603734	C	A	0.2301	0.0130691	0.00219728	2.72e-09	-0.0205456	0.0200986	0.306668
Educational attainment	rs1128956	G	T	0.1749	0.0140366	0.00186577	5.34e-14	0.0484125	0.0261588	0.0642111
Educational attainment	rs113520408	A	G	0.2756	0.0154786	0.00157807	1.03e-22	-0.0350872	0.0202299	0.0828438
Educational attainment	rs113588399	T	C	0.2079	-0.0104149	0.0017279	1.67e-09	0.0369029	0.0196954	0.0609747
Educational attainment	rs115383412	A	G	0.0472	-0.019445	0.00336578	7.59e-09	0.0275032	0.0469879	0.558329
Educational attainment	rs11542663	C	A	0.3053	-0.0111571	0.00152371	2.44e-13	0.0323917	0.0169277	0.0556801
Educational attainment	rs11588857	A	G	0.2131	0.0198516	0.00171232	4.45e-31	-0.05454	0.0202141	0.00697317
Educational attainment	rs11598765	A	G	0.1966	-0.0106265	0.00176495	1.73e-09	-0.0342889	0.0209728	0.102066
Educational attainment	rs11620355	A	G	0.0912	0.0182025	0.00245007	1.09e-13	0.00788169	0.031767	0.80405
Educational attainment	rs11657342	A	G	0.367	0.0140418	0.00191595	2.32e-13	-0.0208363	0.0176356	0.237408
Educational attainment	rs11663602	A	C	0.2761	-0.0130443	0.00156901	9.27e-17	0.045047	0.0175271	0.010166
Educational attainment	rs1167827	G	A	0.5653	-0.0104087	0.00142631	2.93e-13	0.0217948	0.016854	0.195958
Educational attainment	rs11678980	A	G	0.4527	-0.016571	0.00141868	1.6e-31	-0.0041912	0.0172943	0.808513
Educational attainment	rs11724690	T	G	0.2887	0.0092779	0.00154852	2.08e-09	0.0178828	0.0180386	0.32151
Educational attainment	rs11733040	A	G	0.3668	-0.010171	0.00145496	2.74e-12	0.000237036	0.0169128	0.988818
Educational attainment	rs11734722	A	G	0.5807	-0.00813817	0.00142101	1.02e-08	-0.0155898	0.0172572	0.366325
Educational attainment	rs117521646	A	C	0.03	-0.0228635	0.00414593	3.49e-08	0.0301097	0.0414424	0.467506
Educational attainment	rs11871429	G	A	0.2273	-0.0127507	0.00167313	2.52e-14	0.0311118	0.0196486	0.113328
Educational attainment	rs11894424	C	A	0.0476	-0.0209144	0.00329324	2.14e-10	-0.00795631	0.0346412	0.818342
Educational attainment	rs12030372	G	A	0.22	-0.0161087	0.00169269	1.79e-21	0.00496115	0.0201903	0.805899
Educational attainment	rs12044095	A	C	0.0342	-0.0231595	0.00397095	5.47e-09	-0.012673	0.0414681	0.759903
Educational attainment	rs12044742	C	T	0.3803	-0.0107405	0.00144439	1.04e-13	-0.00967464	0.0179281	0.589449
Educational attainment	rs12151248	T	C	0.1141	-0.0148787	0.00225046	3.81e-11	0.00296427	0.0283743	0.916796
Educational attainment	rs12273435	A	G	0.207	-0.0131825	0.0017485	4.72e-14	-0.00590357	0.0221357	0.7897
Educational attainment	rs12288600	A	C	0.2237	-0.00991398	0.00168263	3.82e-09	-0.00565671	0.0192903	0.769338
Educational attainment	rs12375949	C	T	0.5688	0.0138292	0.00141635	1.61e-22	-0.00765205	0.0170326	0.653245
Educational attainment	rs12401738	A	G	0.3627	-0.00981101	0.00145845	1.73e-11	-0.0274833	0.0177774	0.122112
Educational attainment	rs12438177	G	A	0.6324	-0.00932182	0.00145481	1.48e-10	-0.013235	0.0170577	0.437809
Educational attainment	rs12468040	G	T	0.6181	-0.0136511	0.00144322	3.12e-21	-0.00393425	0.016923	0.816166
Educational attainment	rs12503522	T	C	0.282	-0.0113098	0.0015583	3.93e-13	0.00962397	0.0182227	0.597409
Educational attainment	rs12506221	G	T	0.564	0.0129835	0.00141402	4.23e-20	0.00390351	0.0167797	0.816046
Educational attainment	rs12519073	T	C	0.2317	-0.0107141	0.0016625	1.16e-10	-0.0415622	0.0202435	0.0400618
Educational attainment	rs12524795	T	C	0.4374	0.0102104	0.00141457	5.28e-13	0.00213035	0.0169614	0.900049
Educational attainment	rs12552	G	A	0.5588	-0.00816677	0.00141268	7.42e-09	-0.000330978	0.0168635	0.984341
Educational attainment	rs1256059	G	A	0.5584	0.00813769	0.00141205	8.26e-09	-0.0118115	0.0168873	0.484283
Educational attainment	rs12571549	A	G	0.1368	0.0150877	0.00204122	1.45e-13	-0.0781766	0.0299584	0.00906734
Educational attainment	rs12574281	C	A	0.369	0.00804946	0.00145315	3.04e-08	0.0114969	0.0176947	0.515863
Educational attainment	rs12591647	C	T	0.1829	0.0151773	0.001821	7.78e-17	0.0249028	0.0190497	0.191127
Educational attainment	rs12602286	T	G	0.8731	0.0159513	0.00211495	4.62e-14	0.055673	0.0222811	0.0124664
Educational attainment	rs12614263	A	G	0.4959	0.00829096	0.00140243	3.38e-09	-0.0030177	0.016802	0.857463
Educational attainment	rs12614411	A	G	0.8163	-0.0118685	0.00181075	5.58e-11	0.0225762	0.0234685	0.336061
Educational attainment	rs12616418	C	T	0.4553	-0.00853029	0.00142059	1.92e-09	0.0236992	0.016866	0.159977
Educational attainment	rs12638072	G	A	0.7008	0.0107352	0.00153985	3.13e-12	0.0283054	0.0194143	0.144849
Educational attainment	rs12643771	T	C	0.3094	0.0129676	0.00151807	1.32e-17	0.00926153	0.019396	0.633008
Educational attainment	rs12646523	T	C	0.2483	-0.0132196	0.00162303	3.79e-16	0.00279583	0.0195491	0.886278
Educational attainment	rs12647336	G	A	0.1549	0.0116538	0.00193801	1.82e-09	0.00733949	0.024768	0.766978
Educational attainment	rs12670376	A	G	0.4464	0.0092305	0.00141051	5.99e-11	0.000477523	0.0167514	0.977258
Educational attainment	rs12761761	T	C	0.2395	0.0153227	0.00167118	4.79e-20	0.0257451	0.0199142	0.19608
Educational attainment	rs12783907	A	G	0.1919	0.0102826	0.00181014	1.34e-08	0.0295318	0.0200501	0.140777
Educational attainment	rs12789313	C	T	0.5093	-0.00915231	0.00140262	6.79e-11	0.017754	0.0167202	0.288316
Educational attainment	rs12864905	T	C	0.4865	-0.00888592	0.00140339	2.42e-10	-0.0058177	0.0168332	0.729636
Educational attainment	rs12873895	G	A	0.1425	-0.0121691	0.00200662	1.32e-09	-0.0150955	0.0235877	0.522189
Educational attainment	rs12875339	C	A	0.3551	0.0108023	0.00146577	1.71e-13	0.0021093	0.0175686	0.904435
Educational attainment	rs12880900	T	C	0.4895	0.00871266	0.0014027	5.25e-10	0.0235909	0.0170412	0.166254
Educational attainment	rs12888615	T	C	0.1991	0.0119719	0.00175666	9.42e-12	-0.0173922	0.0191665	0.364182
Educational attainment	rs12957463	G	A	0.2047	-0.0145649	0.0017517	9.2e-17	0.0327415	0.0193516	0.0906588
Educational attainment	rs12967010	C	T	0.2254	-0.0113625	0.00167938	1.33e-11	0.0312082	0.0178687	0.0807179
Educational attainment	rs12981405	T	C	0.1664	-0.011203	0.00188412	2.75e-09	0.00201723	0.0236588	0.932052
Educational attainment	rs13001260	G	A	0.5067	0.00823825	0.00140251	4.26e-09	-0.0270442	0.0167253	0.105886
Educational attainment	rs13018640	C	T	0.3983	0.021451	0.00143233	1.05e-50	-0.0152236	0.0170741	0.372594
Educational attainment	rs13050131	A	C	0.6647	-0.00813031	0.00148528	4.4e-08	0.00688069	0.0181961	0.705326
Educational attainment	rs13133213	G	A	0.502	-0.00960143	0.00140239	7.57e-12	0.00332675	0.0167384	0.842459
Educational attainment	rs13145650	T	C	0.917	-0.0173385	0.00254163	8.99e-12	0.0115815	0.0304338	0.703539
Educational attainment	rs13163845	C	T	0.1512	0.0149373	0.00198075	4.66e-14	0.00700057	0.0235335	0.766106
Educational attainment	rs13197257	T	G	0.279	0.0109416	0.00156626	2.83e-12	-0.00355746	0.0177126	0.840821
Educational attainment	rs13212041	T	C	0.7978	0.0101259	0.00175156	7.42e-09	-0.00513213	0.020754	0.804689
Educational attainment	rs13240401	C	T	0.2188	-0.017557	0.00172415	2.36e-24	-0.102175	0.083313	0.220048
Educational attainment	rs1329125	T	C	0.3273	-0.00973088	0.00149848	8.37e-11	0.0390242	0.0180889	0.0309778
Educational attainment	rs13327482	G	A	0.1779	0.0120787	0.00183353	4.47e-11	-0.00124564	0.0224787	0.955809
Educational attainment	rs1334297	A	G	0.7375	0.0256675	0.00159421	2.53e-58	-0.0261326	0.0188808	0.166332
Educational attainment	rs13422673	T	C	0.4659	-0.0109561	0.00140566	6.48e-15	0.0153455	0.0169231	0.364524
Educational attainment	rs1358596	A	C	0.8402	-0.0139663	0.00192432	3.93e-13	0.0253023	0.0234473	0.280537
Educational attainment	rs1359928	T	G	0.3246	0.00919398	0.00149755	8.29e-10	0.0278404	0.0175634	0.112935
Educational attainment	rs1368885	T	C	0.3124	0.00879302	0.00151406	6.34e-09	0.0179171	0.0181518	0.323609
Educational attainment	rs137079	T	C	0.1375	0.01283	0.00203789	3.06e-10	-0.0236801	0.0282389	0.401715
Educational attainment	rs1434630	G	T	0.8521	0.0136664	0.00197588	4.63e-12	0.0176759	0.0232703	0.447499
Educational attainment	rs143743568	A	G	0.154	0.0117537	0.00201007	4.99e-09	-0.0128906	0.0255168	0.613431
Educational attainment	rs1439895	A	G	0.7072	-0.00975965	0.00154092	2.39e-10	-0.0451047	0.0192953	0.0194075
Educational attainment	rs144336753	A	G	0.0181	0.0388047	0.00530435	2.56e-13	0.0159989	0.0805647	0.842588
Educational attainment	rs145120402	C	A	0.0428	0.0275783	0.00347279	2e-15	0.00302707	0.0842063	0.971324
Educational attainment	rs1475067	A	G	0.4217	0.00834984	0.0014199	4.09e-09	-0.00757192	0.017138	0.658619
Educational attainment	rs1544	A	G	0.2636	-0.00958256	0.00159207	1.76e-09	-0.0101532	0.0201011	0.613485
Educational attainment	rs1571188	T	C	0.5528	0.00873699	0.00141027	5.82e-10	0.0156144	0.017066	0.36022
Educational attainment	rs162445	A	G	0.0788	0.0151589	0.00260254	5.72e-09	0.0212186	0.0343553	0.536823
Educational attainment	rs16853094	A	G	0.234	-0.0099294	0.0016562	2.03e-09	0.00471937	0.0180604	0.793853
Educational attainment	rs17048855	A	G	0.3426	0.0107792	0.00147862	3.1e-13	-0.0236811	0.0169984	0.163579
Educational attainment	rs17110109	C	T	0.3837	0.00926108	0.00144512	1.47e-10	0.00216814	0.0169897	0.898454
Educational attainment	rs1717204	A	C	0.1818	-0.0117263	0.00182091	1.2e-10	-0.0186847	0.0191127	0.32827
Educational attainment	rs17248751	G	A	0.2173	0.0136106	0.00170213	1.28e-15	-0.00104659	0.0238168	0.96495
Educational attainment	rs173003	C	A	0.5066	0.00818545	0.00140371	5.5e-09	0.0271996	0.0167895	0.105225
Educational attainment	rs17411339	G	A	0.4388	-0.01396	0.00141301	5.1e-23	0.00334324	0.017012	0.844201
Educational attainment	rs1747714	C	T	0.4713	-0.0106317	0.00140504	3.82e-14	0.00523927	0.0167577	0.754548
Educational attainment	rs1747817	T	C	0.7614	-0.00920088	0.00164636	2.29e-08	-0.015576	0.0200213	0.436585
Educational attainment	rs17489649	G	A	0.3212	-0.0127122	0.00150335	2.77e-17	0.0117384	0.0182234	0.519486
Educational attainment	rs17502934	T	G	0.1489	-0.0167172	0.0019697	2.12e-17	0.0278026	0.0199546	0.163533
Educational attainment	rs17551064	G	A	0.1622	-0.0140576	0.00190358	1.53e-13	0.00528718	0.0231535	0.819372
Educational attainment	rs17563464	A	C	0.2173	-0.0147301	0.00173093	1.74e-17	0.0111617	0.0238626	0.639965
Educational attainment	rs17565975	A	G	0.5563	-0.0106113	0.00141136	5.54e-14	0.0157589	0.0168053	0.348381
Educational attainment	rs17598675	C	T	0.4868	0.0116008	0.00140321	1.37e-16	-0.00260926	0.0171426	0.879022
Educational attainment	rs17604349	A	G	0.1852	0.0126604	0.00180569	2.36e-12	0.0269802	0.0197646	0.172228
Educational attainment	rs17619821	A	G	0.4126	0.00786838	0.00142534	3.38e-08	-0.0216593	0.01736	0.212159
Educational attainment	rs176218	T	G	0.1958	0.0199953	0.00176705	1.1e-29	-0.020412	0.0192912	0.290011
Educational attainment	rs17732878	C	T	0.2088	0.00946792	0.00172516	4.06e-08	-0.00399159	0.0219524	0.855717
Educational attainment	rs178183	C	T	0.7545	-0.0145271	0.00162922	4.81e-19	0.0327392	0.0207501	0.114615
Educational attainment	rs17827816	T	C	0.3776	0.0104093	0.00144764	6.45e-13	0.0134308	0.0169391	0.427844
Educational attainment	rs1783805	G	T	0.3832	-0.00959976	0.00144229	2.82e-11	-0.00910004	0.0178992	0.61117
Educational attainment	rs1783976	C	T	0.5554	-0.00920875	0.00141107	6.75e-11	0.0214085	0.0177171	0.226912
Educational attainment	rs1786313	T	C	0.3139	0.00867486	0.00151148	9.5e-09	0.0320149	0.0177539	0.0713477
Educational attainment	rs17882802	A	G	0.4295	0.0084055	0.00141703	3e-09	0.0112372	0.0176453	0.524233
Educational attainment	rs182902112	A	C	0.0186	-0.0300417	0.00526653	1.17e-08	0.075416	0.0975671	0.439543
Educational attainment	rs1842713	G	A	0.2118	0.0116894	0.00171615	9.67e-12	0.0616732	0.0226762	0.00653341
Educational attainment	rs1865955	T	C	0.8244	0.0122391	0.00185387	4.06e-11	0.0116628	0.0214161	0.586041
Educational attainment	rs1866823	A	G	0.5444	0.0107197	0.00141155	3.09e-14	-0.0224542	0.0174367	0.197833
Educational attainment	rs1890132	C	T	0.2944	0.00892604	0.00153846	6.56e-09	0.0142713	0.0207965	0.492564
Educational attainment	rs192436652	T	C	0.0268	-0.0318983	0.00453724	2.06e-12	0.00284561	0.0388784	0.941653
Educational attainment	rs1955250	C	A	0.0863	0.0139599	0.00249707	2.26e-08	0.0764158	0.034164	0.0253035
Educational attainment	rs1991585	T	C	0.706	-0.0100616	0.00153907	6.26e-11	0.0399701	0.0175189	0.0225165
Educational attainment	rs2007655	G	T	0.5024	-0.00860353	0.0014029	8.64e-10	0.0177492	0.0168191	0.291289
Educational attainment	rs2008221	T	G	0.4609	0.00885083	0.00140669	3.14e-10	0.00207619	0.0169458	0.902488
Educational attainment	rs2011603	A	G	0.7359	-0.00909962	0.00159311	1.12e-08	-0.00409599	0.0178383	0.818388
Educational attainment	rs2052285	A	G	0.5959	0.0111756	0.00143644	7.25e-15	0.0288925	0.0169442	0.0881658
Educational attainment	rs2055940	A	G	0.3215	0.00819299	0.00150245	4.95e-08	0.0437105	0.0208869	0.0363739
Educational attainment	rs2131167	A	G	0.4458	0.00798885	0.00141177	1.52e-08	-0.00504184	0.0169055	0.765523
Educational attainment	rs2134063	G	A	0.1596	-0.0116623	0.00191527	1.14e-09	-0.00709358	0.020862	0.733838
Educational attainment	rs2137835	T	C	0.4542	-0.00789577	0.00141211	2.25e-08	0.0203892	0.0173711	0.240496
Educational attainment	rs2179152	C	T	0.6327	0.0131378	0.00145455	1.68e-19	0.0098612	0.018039	0.584611
Educational attainment	rs2183271	C	T	0.3636	-0.00837593	0.00149041	1.91e-08	0.0468018	0.0177223	0.0082699
Educational attainment	rs2199409	C	T	0.2038	-0.01032	0.00174201	3.14e-09	0.0122009	0.0237549	0.607521
Educational attainment	rs2212430	T	C	0.3038	-0.00996573	0.00155117	1.32e-10	0.0196742	0.0171298	0.250745
Educational attainment	rs2216144	C	T	0.4694	-0.00983379	0.00140502	2.58e-12	0.00110607	0.0173009	0.949025
Educational attainment	rs2247784	A	G	0.4602	0.00831403	0.00140792	3.52e-09	-0.0227363	0.0168648	0.177609
Educational attainment	rs2256965	G	A	0.5812	-0.0105628	0.00144218	2.4e-13	-0.0192113	0.01687	0.254795
Educational attainment	rs2277463	G	A	0.4557	-0.00883242	0.00142567	5.82e-10	0.00797432	0.0167704	0.634432
Educational attainment	rs2287838	A	G	0.5504	-0.0104441	0.00140956	1.27e-13	-0.0188318	0.0168759	0.264467
Educational attainment	rs2290601	T	C	0.772	-0.0149152	0.00167132	4.49e-19	-0.0241573	0.0188858	0.200853
Educational attainment	rs2306386	C	T	0.4977	-0.0116161	0.00141512	2.24e-16	0.017479	0.0168765	0.300342
Educational attainment	rs2320083	G	A	0.2228	-0.00947462	0.00168505	1.88e-08	0.0330033	0.020054	0.0998206
Educational attainment	rs232496	C	T	0.6343	-0.00897267	0.00145589	7.14e-10	0.00439686	0.0168562	0.794211
Educational attainment	rs2404976	A	C	0.2535	-0.0100883	0.00161432	4.12e-10	-0.0174796	0.019869	0.378998
Educational attainment	rs2434672	A	C	0.5321	0.00908515	0.00140684	1.06e-10	0.000191573	0.0171162	0.99107
Educational attainment	rs2436760	T	C	0.9717	0.0232002	0.00424197	4.52e-08	0.0225263	0.0445301	0.612949
Educational attainment	rs2447097	G	T	0.5404	-0.00957231	0.00140927	1.1e-11	0.0107621	0.0168796	0.523745
Educational attainment	rs245491	T	C	0.5948	0.00992946	0.00142913	3.71e-12	-0.0122849	0.0167291	0.462737
Educational attainment	rs2488697	C	T	0.7268	0.00937767	0.00157413	2.56e-09	-0.0206392	0.0176044	0.241042
Educational attainment	rs2496482	T	C	0.4161	0.0120656	0.00145112	9.2e-17	0.0290675	0.016816	0.083888
Educational attainment	rs251023	G	A	0.3612	-0.00913119	0.00146138	4.15e-10	-0.0165818	0.0171517	0.333658
Educational attainment	rs252991	G	A	0.6305	-0.00949916	0.00145325	6.3e-11	-0.0102963	0.0192286	0.592326
Educational attainment	rs2545795	C	A	0.5563	-0.0125033	0.00141564	1.03e-18	-0.00794998	0.0168175	0.636413
Educational attainment	rs2554835	A	G	0.3998	0.00884243	0.00144319	8.95e-10	0.00321932	0.0168679	0.84864
Educational attainment	rs2570497	T	C	0.6367	-0.012067	0.00145794	1.27e-16	-0.00658749	0.0176134	0.708401
Educational attainment	rs2588917	A	C	0.4407	-0.00788573	0.00141319	2.4e-08	0.0215553	0.017248	0.211401
Educational attainment	rs2725370	C	T	0.6983	0.0140842	0.00153674	4.96e-20	-0.0308675	0.0191072	0.106205
Educational attainment	rs2728741	T	C	0.7342	0.00910458	0.00158766	9.77e-09	0.0210136	0.0193765	0.278149
Educational attainment	rs2764684	T	C	0.8266	0.0143495	0.0018541	9.99e-15	0.0189294	0.0264998	0.475028
Educational attainment	rs2838006	C	T	0.6403	-0.0132334	0.0014616	1.38e-19	-0.00982563	0.0171823	0.567426
Educational attainment	rs28513882	A	G	0.1783	-0.0109828	0.00183191	2.03e-09	-0.0678228	0.0238606	0.00447672
Educational attainment	rs2885198	G	A	0.4682	-0.00876301	0.00140629	4.63e-10	0.0329438	0.0167622	0.0493731
Educational attainment	rs2923424	G	A	0.3931	-0.0120266	0.00143872	6.31e-17	-0.0231615	0.0172326	0.178931
Educational attainment	rs2929032	G	A	0.5346	0.00810026	0.00140625	8.4e-09	-0.0182839	0.0170059	0.282307
Educational attainment	rs2964255	A	G	0.3066	0.00883502	0.00152129	6.34e-09	-0.00175637	0.018555	0.924587
Educational attainment	rs2998299	G	T	0.7863	0.013644	0.00171057	1.51e-15	-0.00420803	0.0186494	0.821482
Educational attainment	rs3026996	C	A	0.2394	-0.0137761	0.00164447	5.42e-17	-0.00548792	0.020276	0.786651
Educational attainment	rs303752	A	G	0.4067	-0.0109898	0.0014291	1.47e-14	-0.0346979	0.016975	0.0409468
Educational attainment	rs3092073	A	G	0.4541	-0.00780122	0.00140833	3.04e-08	-0.0332047	0.0171119	0.0523251
Educational attainment	rs312957	G	A	0.3692	0.00803203	0.00145298	3.24e-08	0.0465752	0.0169339	0.0059521
Educational attainment	rs324291	C	T	0.3833	-0.00872649	0.00144256	1.45e-09	-0.0164952	0.0167944	0.32601
Educational attainment	rs329124	G	A	0.4267	0.00857239	0.0014182	1.5e-09	-0.0279817	0.0169179	0.0981319
Educational attainment	rs333078	A	C	0.3556	-0.010153	0.00146591	4.33e-12	0.0175328	0.0169726	0.3016
Educational attainment	rs337637	A	G	0.3574	0.00856117	0.00146315	4.88e-09	-0.0304313	0.0172688	0.0780333
Educational attainment	rs34067381	G	T	0.6383	0.0104128	0.00145967	9.77e-13	-0.0261896	0.0168302	0.119683
Educational attainment	rs34098770	A	G	0.152	-0.015967	0.00195307	2.95e-16	0.0573201	0.0221301	0.00959356
Educational attainment	rs34305371	A	G	0.0985	0.0314362	0.00238462	1.1e-39	-0.00505218	0.0279504	0.85656
Educational attainment	rs34330588	A	G	0.4387	0.00886718	0.00142128	4.41e-10	-0.00255888	0.0167599	0.878652
Educational attainment	rs34807077	A	C	0.1569	0.0128064	0.00193066	3.29e-11	-0.0123529	0.0228968	0.58954
Educational attainment	rs35417702	T	C	0.5235	-0.0152091	0.00140393	2.4e-27	0.015996	0.0167544	0.339711
Educational attainment	rs35514320	A	G	0.3969	0.0080205	0.00143369	2.21e-08	-0.0349979	0.0168167	0.0374214
Educational attainment	rs35606437	A	G	0.2675	0.010466	0.00158462	3.98e-11	0.0110581	0.017801	0.534466
Educational attainment	rs35691742	G	T	0.517	-0.00989153	0.00140319	1.8e-12	0.00219836	0.0167482	0.89557
Educational attainment	rs35929923	A	G	0.2495	-0.0114259	0.00162042	1.77e-12	0.0200773	0.0201754	0.31967
Educational attainment	rs363096	C	T	0.5755	0.0143223	0.00141865	5.77e-24	-0.0264334	0.0172032	0.124405
Educational attainment	rs3751331	A	G	0.3797	-0.00972634	0.00144627	1.75e-11	-0.00978063	0.0171039	0.567432
Educational attainment	rs38007	A	G	0.5313	0.0116894	0.00140619	9.35e-17	-0.0348603	0.0167585	0.0375111
Educational attainment	rs3807884	C	T	0.1362	-0.0125161	0.0020507	1.04e-09	-0.0081117	0.0273763	0.766998
Educational attainment	rs3809634	G	A	0.3158	0.0109081	0.00151861	6.82e-13	0.0338043	0.0189801	0.0749066
Educational attainment	rs382196	T	G	0.3814	-0.00817848	0.00144359	1.47e-08	-0.0178735	0.0174228	0.304954
Educational attainment	rs3859523	T	C	0.8208	0.0124464	0.0018283	9.92e-12	-0.00217444	0.0220762	0.921538
Educational attainment	rs3897821	G	A	0.3346	-0.0154144	0.00148717	3.58e-25	0.000826374	0.0182212	0.963826
Educational attainment	rs3936100	T	G	0.3669	0.00875169	0.00146301	2.2e-09	-0.00934388	0.0185817	0.615068
Educational attainment	rs3948495	T	G	0.4079	-0.00892594	0.0014268	3.95e-10	-0.0166251	0.0167464	0.320828
Educational attainment	rs401526	C	T	0.4742	0.0104271	0.00140475	1.15e-13	-0.0162799	0.0168934	0.335204
Educational attainment	rs4068854	T	C	0.5217	-0.0083331	0.00140371	2.91e-09	0.0100138	0.0168144	0.551476
Educational attainment	rs42302	G	A	0.6559	-0.00859671	0.0014776	5.96e-09	0.00118179	0.0171547	0.945077
Educational attainment	rs4235642	G	A	0.3799	-0.0112365	0.00145596	1.19e-14	0.0303277	0.017531	0.0836392
Educational attainment	rs4298514	T	C	0.6986	0.0103904	0.00152863	1.07e-11	0.00540697	0.0169934	0.750348
Educational attainment	rs4328757	T	C	0.6119	0.00957709	0.00144032	2.95e-11	0.0331863	0.016838	0.0487338
Educational attainment	rs4352658	T	C	0.081	-0.0189606	0.00257279	1.71e-13	0.0249853	0.027378	0.361451
Educational attainment	rs4358081	C	A	0.4715	0.00951047	0.00140467	1.28e-11	0.00842525	0.0168312	0.616672
Educational attainment	rs4369924	A	G	0.1615	0.0124988	0.0019069	5.58e-11	-0.02134	0.0260645	0.412936
Educational attainment	rs4376462	G	T	0.5997	0.00848392	0.00143162	3.1e-09	-0.0362718	0.0169769	0.0326355
Educational attainment	rs4384309	A	G	0.4641	0.0102315	0.00141545	4.89e-13	0.00827241	0.0170311	0.627164
Educational attainment	rs4404485	T	C	0.8384	-0.0114735	0.0019177	2.19e-09	0.000597908	0.0252416	0.981102
Educational attainment	rs4467547	T	G	0.407	0.0120505	0.00143636	4.88e-17	-0.0276915	0.0172889	0.109223
Educational attainment	rs4500930	T	C	0.3449	-0.0108756	0.00147515	1.67e-13	0.0103271	0.0180195	0.566572
Educational attainment	rs45530735	T	C	0.6736	-0.00844723	0.00150588	2.03e-08	0.00561144	0.018498	0.761619
Educational attainment	rs4557224	C	T	0.5088	0.0090644	0.0014026	1.03e-10	-0.0339374	0.0167019	0.042159
Educational attainment	rs4600256	A	G	0.8551	0.0109187	0.00199363	4.33e-08	-0.0037348	0.0207012	0.856827
Educational attainment	rs4673840	C	T	0.158	0.0138488	0.00192244	5.86e-13	-0.0125561	0.0222623	0.572751
Educational attainment	rs4691866	G	A	0.8299	-0.0102239	0.00186969	4.55e-08	0.00104464	0.0217006	0.961606
Educational attainment	rs4715931	A	C	0.249	-0.00900274	0.00162385	2.96e-08	-0.0204771	0.0205361	0.318701
Educational attainment	rs4719944	C	T	0.4538	0.0120883	0.00140841	9.25e-18	-0.0169349	0.0167428	0.31179
Educational attainment	rs4726070	A	G	0.6021	0.0122318	0.00143257	1.36e-17	0.0128617	0.016776	0.443276
Educational attainment	rs4728638	T	C	0.1435	0.0121965	0.00200456	1.17e-09	-0.0313287	0.0191293	0.101477
Educational attainment	rs4754647	T	G	0.5492	0.00807278	0.00143259	1.75e-08	-0.0140586	0.0174478	0.420387
Educational attainment	rs4778058	C	T	0.5036	0.00923696	0.00140518	4.92e-11	0.0199456	0.0171653	0.245246
Educational attainment	rs4787457	G	A	0.3661	-0.0161644	0.00145606	1.23e-28	0.0226857	0.0169528	0.180841
Educational attainment	rs4810894	G	A	0.6294	0.00852763	0.00145294	4.38e-09	-0.0124872	0.0168958	0.459864
Educational attainment	rs4846724	A	G	0.5347	0.00981643	0.00140578	2.89e-12	-0.0410428	0.0169533	0.015481
Educational attainment	rs4848924	C	A	0.29	0.0117076	0.00154529	3.56e-14	0.000831222	0.0177566	0.962663
Educational attainment	rs4850810	T	G	0.5334	-0.0120006	0.00141491	2.22e-17	0.0279373	0.01714	0.103111
Educational attainment	rs4860734	A	G	0.2926	-0.0102851	0.0015424	2.59e-11	0.0433095	0.0187819	0.0211149
Educational attainment	rs4904523	A	G	0.5208	-0.00815418	0.0014036	6.27e-09	0.0127019	0.0170007	0.45498
Educational attainment	rs4915735	G	A	0.8592	-0.0115773	0.00201752	9.56e-09	-0.00694137	0.0272476	0.798915
Educational attainment	rs4924813	G	A	0.8707	0.013276	0.00210651	2.93e-10	-0.00460788	0.0237344	0.846064
Educational attainment	rs4972400	A	G	0.3421	0.0102534	0.0014904	6e-12	-0.00863376	0.0174686	0.621134
Educational attainment	rs4977885	A	G	0.3971	-0.00837674	0.00144521	6.78e-09	0.0206343	0.0170166	0.225283
Educational attainment	rs4984295	C	T	0.1477	0.012411	0.00197699	3.44e-10	-0.0230095	0.0214043	0.282379
Educational attainment	rs4984541	G	A	0.2334	0.0138325	0.00169551	3.4e-16	-0.0177853	0.0189087	0.346914
Educational attainment	rs4984913	G	A	0.2659	0.0115895	0.00160164	4.62e-13	-0.00893138	0.0173337	0.606372
Educational attainment	rs532799	A	G	0.2939	-0.00947453	0.00154206	8.04e-10	0.00978123	0.0189377	0.605508
Educational attainment	rs545710	T	C	0.4752	0.00816642	0.00142854	1.09e-08	-0.00799847	0.0168499	0.635009
Educational attainment	rs56099375	T	C	0.241	0.0120413	0.00165175	3.1e-13	-0.0378022	0.0207707	0.0687622
Educational attainment	rs56319902	T	C	0.2155	-0.0206407	0.00172592	5.81e-33	0.0799509	0.0297418	0.00718472
Educational attainment	rs56331807	T	G	0.1264	0.0123847	0.00211558	4.8e-09	-0.0276772	0.026578	0.297709
Educational attainment	rs56391344	A	G	0.2526	0.0147505	0.00161731	7.49e-20	-0.0335033	0.020511	0.102378
Educational attainment	rs56794817	A	G	0.1615	0.0122003	0.00191027	1.69e-10	-0.0648596	0.0194703	0.000864689
Educational attainment	rs57349798	A	G	0.4094	0.0092604	0.00142707	8.63e-11	-0.00733926	0.0174375	0.673836
Educational attainment	rs575079	A	G	0.8008	0.0112732	0.00175624	1.37e-10	-0.0092223	0.0190723	0.628709
Educational attainment	rs575113	A	G	0.2941	0.013255	0.00154009	7.52e-18	-0.0146833	0.0179838	0.414229
Educational attainment	rs5754753	T	C	0.7178	-0.0125981	0.00155796	6.15e-16	-0.0168503	0.0211627	0.425901
Educational attainment	rs58368403	A	C	0.3287	-0.010001	0.00149385	2.16e-11	0.00670471	0.0178995	0.707977
Educational attainment	rs590013	C	T	0.3228	-0.0100105	0.00149972	2.47e-11	-0.031441	0.0179521	0.0798804
Educational attainment	rs6065080	C	T	0.6411	0.0129622	0.0014618	7.49e-19	-0.0176444	0.017376	0.309892
Educational attainment	rs61104616	A	G	0.5249	-0.0172149	0.00140462	1.56e-34	0.0186885	0.0168917	0.268566
Educational attainment	rs6123924	G	A	0.1555	-0.012852	0.00193642	3.2e-11	-0.0217373	0.0256472	0.396687
Educational attainment	rs61527214	A	G	0.4113	0.0110191	0.00142657	1.13e-14	-6.71e-05	0.0168714	0.996825
Educational attainment	rs61920325	T	C	0.2288	-0.00959249	0.00167053	9.35e-09	-0.0131717	0.0203558	0.517585
Educational attainment	rs61997667	T	C	0.1511	-0.0143581	0.00195784	2.24e-13	0.00784735	0.0265969	0.767957
Educational attainment	rs62124717	A	G	0.0911	-0.0141473	0.0024368	6.41e-09	0.0189032	0.0399946	0.636467
Educational attainment	rs62155350	A	G	0.0186	0.0337702	0.00528755	1.69e-10	-0.0503468	0.0682153	0.46048
Educational attainment	rs62155873	T	C	0.1221	-0.0151238	0.00214169	1.65e-12	-0.0127516	0.0271977	0.639177
Educational attainment	rs62379838	C	T	0.3047	-0.0121251	0.00152394	1.77e-15	-0.0241037	0.0174171	0.166386
Educational attainment	rs62442809	T	C	0.2805	-0.00868212	0.00156201	2.72e-08	-0.00481352	0.0200776	0.810528
Educational attainment	rs62442924	T	C	0.207	0.0160367	0.00173348	2.22e-20	-0.0314629	0.0185989	0.0907131
Educational attainment	rs62524716	G	A	0.3112	-0.00874701	0.00151504	7.77e-09	-0.0104721	0.0183582	0.568386
Educational attainment	rs6449503	A	G	0.5038	0.0184541	0.00140398	1.84e-39	0.00126108	0.0167883	0.940122
Educational attainment	rs6490618	T	C	0.327	0.00882939	0.0014947	3.48e-09	0.000639351	0.0171733	0.970302
Educational attainment	rs6493265	T	C	0.3915	-0.0121863	0.00143712	2.26e-17	0.0100442	0.0176784	0.569923
Educational attainment	rs6550267	T	C	0.2639	-0.00872368	0.00159092	4.17e-08	0.0186087	0.0198447	0.348389
Educational attainment	rs6557171	C	T	0.6768	0.0154784	0.00149924	5.48e-25	0.00167702	0.0178368	0.925093
Educational attainment	rs6573	A	C	0.1641	-0.0110113	0.00189324	6.02e-09	0.0375186	0.020209	0.0633797
Educational attainment	rs6601785	T	C	0.3424	-0.0100148	0.00149507	2.1e-11	0.0340218	0.0191282	0.0753026
Educational attainment	rs66792787	G	A	0.0975	0.0166573	0.00236839	2.02e-12	0.00194097	0.0296823	0.947862
Educational attainment	rs6690195	T	C	0.4907	-0.0113022	0.00140296	7.89e-16	0.0387046	0.0168702	0.0217751
Educational attainment	rs6697584	C	T	0.2148	0.0126369	0.00170922	1.43e-13	0.0138436	0.0215666	0.520937
Educational attainment	rs6704768	A	G	0.5648	-0.0116498	0.00141515	1.84e-16	0.0350278	0.0167615	0.0366379
Educational attainment	rs6731373	A	G	0.339	-0.0114836	0.00149184	1.39e-14	-0.0221977	0.0200988	0.269405
Educational attainment	rs6733026	A	G	0.4757	0.00805162	0.00140405	9.77e-09	0.0218391	0.0169724	0.198183
Educational attainment	rs67693285	G	T	0.4706	-0.00822573	0.00140948	5.35e-09	-0.0224051	0.0169118	0.185229
Educational attainment	rs6803651	T	G	0.4316	0.0113476	0.00141677	1.15e-15	-0.00814264	0.0171376	0.634692
Educational attainment	rs6812533	C	T	0.2556	-0.010629	0.00161649	4.85e-11	-0.00314558	0.0177035	0.858973
Educational attainment	rs68145588	T	G	0.1395	-0.0127007	0.00206364	7.53e-10	0.0152661	0.0316218	0.629258
Educational attainment	rs6959891	G	A	0.2829	-0.00854686	0.00155679	4.02e-08	0.0301192	0.0194767	0.122003
Educational attainment	rs6977237	C	T	0.5275	-0.0081861	0.00140451	5.59e-09	0.0119275	0.0171202	0.485995
Educational attainment	rs6994287	A	G	0.4055	0.0101771	0.00143005	1.11e-12	0.0103596	0.0170472	0.543388
Educational attainment	rs7012546	T	C	0.4166	0.00916013	0.00142389	1.25e-10	-0.00125724	0.0169445	0.940853
Educational attainment	rs7029718	A	G	0.4108	0.024396	0.00143482	7.82e-65	0.0154445	0.0169437	0.362023
Educational attainment	rs7031988	A	G	0.1794	0.0104109	0.00183978	1.52e-08	-0.0296974	0.0231361	0.199284
Educational attainment	rs7041702	G	A	0.2594	0.0110735	0.00160034	4.53e-12	0.0450328	0.0192442	0.0192801
Educational attainment	rs7167688	T	C	0.4917	-0.00943782	0.00140258	1.71e-11	-0.0047405	0.016756	0.777243
Educational attainment	rs7171405	A	G	0.2432	-0.0100626	0.001635	7.53e-10	-0.0337389	0.0191886	0.078701
Educational attainment	rs717996	T	C	0.5986	-0.0121689	0.00143156	1.89e-17	-0.00445078	0.0168529	0.791706
Educational attainment	rs7226824	T	C	0.5305	-0.00780941	0.001405	2.72e-08	0.0053537	0.0167812	0.749704
Educational attainment	rs7254263	T	C	0.285	-0.0119272	0.00155675	1.84e-14	-0.00402164	0.0198832	0.839711
Educational attainment	rs72622559	T	C	0.2301	-0.0120245	0.0016672	5.5e-13	0.0182602	0.0182458	0.316928
Educational attainment	rs72807818	A	G	0.1297	0.019367	0.00208705	1.7e-20	-0.0495946	0.028802	0.0850844
Educational attainment	rs72828517	C	T	0.1727	0.0167958	0.00185507	1.38e-19	0.003957	0.0235681	0.866665
Educational attainment	rs72829857	G	A	0.239	0.0148805	0.00164541	1.52e-19	-0.0310711	0.0232136	0.180738
Educational attainment	rs72899420	G	A	0.0699	-0.0153311	0.00276816	3.05e-08	0.0208192	0.0417635	0.61813
Educational attainment	rs72941198	G	A	0.1165	-0.0123224	0.0021967	2.03e-08	-0.0166334	0.0249745	0.505403
Educational attainment	rs72944064	C	T	0.2563	0.00982822	0.00160607	9.39e-10	-0.0229321	0.0188316	0.223322
Educational attainment	rs72962169	T	C	0.1595	-0.0173705	0.00191653	1.26e-19	-0.0134448	0.0194407	0.489201
Educational attainment	rs72993796	C	T	0.1164	-0.012677	0.00221978	1.12e-08	-0.0477981	0.027339	0.0804044
Educational attainment	rs730384	A	G	0.4388	0.0100879	0.00141301	9.38e-13	-0.0204998	0.0170453	0.229105
Educational attainment	rs73191311	A	G	0.3363	-0.00943828	0.00148418	2.03e-10	-0.0217722	0.0173052	0.208344
Educational attainment	rs7321274	G	A	0.2001	-0.0113904	0.00175327	8.21e-11	-0.0306227	0.0199251	0.12432
Educational attainment	rs7326331	A	G	0.2761	-0.0127987	0.00156898	3.42e-16	-0.0227798	0.0180417	0.206725
Educational attainment	rs73344830	G	A	0.5819	-0.0169606	0.00142362	1e-32	-0.00289934	0.0169009	0.863791
Educational attainment	rs73581580	A	G	0.1248	-0.0181176	0.00223844	5.78e-16	0.024179	0.0219172	0.269942
Educational attainment	rs743316	C	T	0.2085	-0.0112177	0.00172667	8.21e-11	0.00973918	0.0188737	0.605841
Educational attainment	rs74415461	T	C	0.0843	0.0175717	0.00255627	6.25e-12	0.00997174	0.0330144	0.76262
Educational attainment	rs7449561	A	G	0.226	0.0102499	0.00167653	9.73e-10	-0.000565433	0.0199861	0.97743
Educational attainment	rs74643044	C	T	0.0523	0.0196954	0.00320213	7.71e-10	0.0169006	0.0359621	0.638387
Educational attainment	rs74675246	A	G	0.0904	0.0139301	0.00248583	2.1e-08	-0.00747246	0.0298161	0.802109
Educational attainment	rs74787922	C	A	0.0667	-0.0182344	0.00281247	8.97e-11	0.0640025	0.0412676	0.120922
Educational attainment	rs75177132	T	C	0.0476	0.0297822	0.00358679	1.01e-16	0.00546519	0.0355708	0.877892
Educational attainment	rs7575637	A	G	0.4538	0.0106772	0.00140841	3.43e-14	-0.0167956	0.0172138	0.329211
Educational attainment	rs7603132	A	G	0.1938	0.0137316	0.00177971	1.2e-14	0.000221863	0.0203285	0.991292
Educational attainment	rs76076331	T	C	0.1346	0.0205597	0.0020583	1.71e-23	-0.00181666	0.0211784	0.931642
Educational attainment	rs7617204	G	A	0.4777	0.00972502	0.00140412	4.33e-12	0.00712652	0.0167193	0.669929
Educational attainment	rs76235882	G	A	0.034	-0.0241457	0.00387257	4.52e-10	-0.0226306	0.0361018	0.530754
Educational attainment	rs76246107	A	G	0.0941	-0.0161614	0.00261627	6.52e-10	-0.0228783	0.0341009	0.502285
Educational attainment	rs7650602	C	T	0.4401	0.00892126	0.00141362	2.77e-10	0.0145409	0.0168077	0.386965
Educational attainment	rs76509453	G	A	0.0912	-0.016629	0.00243559	8.64e-12	-0.00353325	0.0280893	0.899901
Educational attainment	rs7672622	G	A	0.2541	0.00881276	0.00161358	4.72e-08	-0.045275	0.0207366	0.0290108
Educational attainment	rs7681853	C	T	0.2281	-0.0108662	0.00170011	1.64e-10	0.000502456	0.0206048	0.980545
Educational attainment	rs7683416	C	T	0.5408	-0.0138774	0.00140707	6.05e-23	-0.0299436	0.0168137	0.074929
Educational attainment	rs7692359	C	T	0.2214	0.0109082	0.00170013	1.4e-10	0.00740468	0.020422	0.716917
Educational attainment	rs77025239	A	G	0.1559	-0.014	0.00193502	4.65e-13	0.0126112	0.0221714	0.56949
Educational attainment	rs7724301	T	C	0.7463	-0.0109468	0.00161342	1.16e-11	-0.0259532	0.0203698	0.202628
Educational attainment	rs7744222	A	C	0.4016	-0.00942273	0.00143036	4.47e-11	0.0290478	0.0170947	0.0892771
Educational attainment	rs77609760	G	A	0.0654	-0.0236412	0.00283619	7.71e-17	0.00383203	0.0353083	0.913575
Educational attainment	rs7849487	G	T	0.3422	0.0167248	0.00147951	1.25e-29	-0.0178458	0.017031	0.294712
Educational attainment	rs78648104	C	T	0.0863	0.0141229	0.00250414	1.7e-08	-0.013485	0.022902	0.555986
Educational attainment	rs7894722	T	C	0.3748	0.00845731	0.00144963	5.41e-09	0.00250932	0.0187878	0.893749
Educational attainment	rs790647	A	C	0.2278	-0.014524	0.00167243	3.81e-18	0.047613	0.0206529	0.0211446
Educational attainment	rs7910403	T	G	0.1952	0.012217	0.00176973	5.08e-12	-0.0223652	0.0207468	0.281032
Educational attainment	rs7924036	T	G	0.5124	0.0133028	0.00140331	2.55e-21	-0.0171478	0.0167331	0.305467
Educational attainment	rs79265434	G	A	0.1166	0.0196941	0.00218479	1.98e-19	-0.0116291	0.0271621	0.668552
Educational attainment	rs7954407	A	C	0.365	0.00816245	0.00145758	2.14e-08	-0.00886229	0.0173467	0.609427
Educational attainment	rs79604156	G	A	0.111	0.0146899	0.00223216	4.67e-11	0.0270787	0.0306485	0.376953
Educational attainment	rs7972246	T	C	0.3451	0.0109733	0.00147495	1.01e-13	0.00301757	0.0170143	0.859229
Educational attainment	rs79728014	G	A	0.1447	0.013357	0.00199317	2.06e-11	-0.0263631	0.0237796	0.267584
Educational attainment	rs7974852	C	A	0.4765	-0.0117024	0.00141178	1.14e-16	0.00423864	0.0173942	0.807477
Educational attainment	rs7977614	G	A	0.2857	0.0134139	0.00160649	6.84e-17	-0.0547029	0.0189325	0.00386011
Educational attainment	rs7984311	A	G	0.3673	-0.00904895	0.00145506	5e-10	0.0137622	0.0172378	0.424656
Educational attainment	rs799447	G	T	0.6658	-0.00948549	0.00148761	1.81e-10	-0.0129781	0.0168503	0.441182
Educational attainment	rs79994730	T	C	0.0426	0.0240138	0.00348913	5.88e-12	0.0433153	0.0615011	0.481245
Educational attainment	rs8004294	A	G	0.9079	-0.0159651	0.00242486	4.58e-11	-0.0273932	0.0253871	0.280578
Educational attainment	rs8024	A	C	0.3294	-0.0115224	0.00149192	1.13e-14	-0.0148789	0.0183633	0.417795
Educational attainment	rs80257979	G	T	0.0323	0.0251695	0.0040057	3.31e-10	-0.00927573	0.0417942	0.824362
Educational attainment	rs8030487	G	A	0.3093	-0.00847178	0.00152054	2.52e-08	0.00079436	0.0175162	0.963828
Educational attainment	rs8049014	A	G	0.7542	-0.0105809	0.00162913	8.31e-11	-0.0072622	0.0203983	0.721825
Educational attainment	rs8097125	C	T	0.6198	-0.00864281	0.00144664	2.31e-09	-0.0159668	0.017202	0.353305
Educational attainment	rs818391	G	A	0.1901	0.0108123	0.00178765	1.46e-09	-0.0204869	0.0230037	0.373149
Educational attainment	rs888814	T	G	0.4911	-0.00847845	0.0014031	1.52e-09	0.0222586	0.0169842	0.190011
Educational attainment	rs912883	C	T	0.3219	-0.00872846	0.00150196	6.2e-09	-0.0121308	0.0168649	0.471961
Educational attainment	rs9289300	C	T	0.1588	0.0164482	0.00191851	1e-17	0.0138223	0.0249034	0.578871
Educational attainment	rs9291652	C	T	0.526	-0.00847629	0.00140429	1.58e-09	0.0197338	0.0171438	0.249703
Educational attainment	rs9295365	T	C	0.8783	-0.0121386	0.00215013	1.65e-08	0.0159461	0.0255312	0.53225
Educational attainment	rs9359939	A	C	0.2431	-0.0104695	0.00163465	1.51e-10	0.00897111	0.0181526	0.621161
Educational attainment	rs936228	C	T	0.7194	0.00895545	0.0015645	1.04e-08	-0.0100863	0.0179601	0.574391
Educational attainment	rs9373363	G	A	0.2515	0.0111366	0.00161611	5.54e-12	-0.0139993	0.0178141	0.431953
Educational attainment	rs9375188	T	C	0.4847	0.0212476	0.00140338	8.78e-52	-0.0173301	0.0167603	0.301137
Educational attainment	rs9386319	G	A	0.3898	0.00862643	0.00143774	1.97e-09	0.0116394	0.0170955	0.495971
Educational attainment	rs9411331	A	C	0.684	0.0144912	0.00150876	7.63e-22	-0.0181114	0.0186919	0.332572
Educational attainment	rs9529146	C	T	0.7718	-0.0126729	0.00167208	3.48e-14	0.00705075	0.0182098	0.698612
Educational attainment	rs9556958	T	C	0.5233	-0.0109704	0.00140562	5.96e-15	0.0284281	0.0169676	0.0938491
Educational attainment	rs9616947	T	C	0.3818	-0.01339	0.00145543	3.58e-20	-0.0184734	0.0168554	0.273084
Educational attainment	rs9633970	T	C	0.7606	0.00912786	0.00164389	2.81e-08	-0.0033204	0.0202966	0.870051
Educational attainment	rs9645948	C	T	0.3392	-0.00961788	0.00148195	8.58e-11	0.0133072	0.0172398	0.440183
Educational attainment	rs9655780	A	G	0.8287	-0.0152599	0.00187287	3.7e-16	0.0431465	0.02291	0.0596596
Educational attainment	rs9679654	C	T	0.4311	0.00939052	0.00141589	3.31e-11	0.0247262	0.017109	0.148398
Educational attainment	rs9824882	A	G	0.7968	0.01108	0.00174261	2.04e-10	-0.00800883	0.0206821	0.698583
Educational attainment	rs9853928	T	C	0.2102	-0.012699	0.00172093	1.59e-13	0.00535523	0.0178061	0.763604
Educational attainment	rs9882532	C	T	0.3632	-0.0123717	0.00145802	2.15e-17	0.0305781	0.0175013	0.0806046
Educational attainment	rs9927842	C	T	0.851	0.0129895	0.00198665	6.22e-11	0.0186358	0.0255034	0.464951
Educational attainment	rs9929556	G	T	0.4312	0.00993459	0.00141635	2.31e-12	-0.00537824	0.0167955	0.748804
Educational attainment	rs9929762	G	A	0.4405	-0.00961186	0.00141292	1.03e-11	0.010153	0.0167502	0.544421
Educational attainment	rs9933256	G	A	0.4442	-0.0118795	0.00142031	6.06e-17	0.000472437	0.0167718	0.977528
Educational attainment	rs994280	G	A	0.3337	-0.00827447	0.0014874	2.65e-08	-0.00938721	0.0178236	0.598421
Urinary sodium	rs10136360	G	A	0.7982	-0.00957388	0.00149765	4.4e-11	-0.0182152	0.0196026	0.352772
Urinary sodium	rs1036336	T	C	0.4573	0.00729244	0.00123823	9.7e-10	0.00974138	0.0178495	0.585236
Urinary sodium	rs10789340	A	G	0.335	0.00751225	0.00127904	1.4e-09	0.0329916	0.0179816	0.0665426
Urinary sodium	rs11584700	A	G	0.7714	0.00898544	0.00152048	6.1e-09	0.0533821	0.0202085	0.00825239
Urinary sodium	rs11642015	C	T	0.5676	-0.0124196	0.0012606	6.6e-21	-0.0689435	0.0168442	4.26e-05
Urinary sodium	rs1229984	T	C	0.0288	0.0241902	0.00380397	5.5e-13	0.169197	0.121347	0.163221
Urinary sodium	rs12581220	C	T	0.7038	0.01034	0.00133913	5.6e-15	-0.00111168	0.0182093	0.951319
Urinary sodium	rs1260326	T	C	0.4105	0.0117743	0.00126163	1.1e-20	0.0576552	0.0174571	0.000957657
Urinary sodium	rs12658007	A	G	0.4682	0.00743699	0.00123654	1e-09	0.0121135	0.0167623	0.469887
Urinary sodium	rs12737061	C	T	0.5905	0.00745527	0.00124381	1.2e-10	0.00300953	0.017099	0.860289
Urinary sodium	rs13163314	C	T	0.7545	0.0100176	0.00146711	5e-12	0.00269562	0.0214949	0.900201
Urinary sodium	rs1437971	A	C	0.327	0.00847493	0.00131191	1.1e-10	0.00780575	0.018649	0.675537
Urinary sodium	rs1516187	T	C	0.1143	-0.0115549	0.00183414	5.2e-12	-0.0514065	0.0288769	0.0750447
Urinary sodium	rs1562308	A	C	0.3668	-0.00801334	0.0012631	8.6e-11	-0.0390281	0.0172047	0.0233018
Urinary sodium	rs16850608	A	G	0.7485	0.00931492	0.00144821	1.6e-11	0.0149818	0.0184116	0.415806
Urinary sodium	rs17123039	T	G	0.6332	0.00725318	0.00125576	6.7e-09	-0.0235684	0.0170381	0.166581
Urinary sodium	rs17635778	C	T	0.8221	0.00974302	0.00163968	2.3e-09	0.0227675	0.022258	0.306361
Urinary sodium	rs1907067	A	C	0.5457	0.00744702	0.00124191	4.3e-10	0.0132366	0.0168232	0.431394
Urinary sodium	rs1957111	C	T	0.9423	-0.018951	0.00278568	2.1e-13	0.0372055	0.0353852	0.293056
Urinary sodium	rs1996928	G	A	0.7495	0.00904149	0.00142159	1.1e-09	0.0056038	0.019482	0.773622
Urinary sodium	rs2393831	A	G	0.7813	0.00928993	0.00148858	1.5e-09	-0.00479393	0.018948	0.800265
Urinary sodium	rs2472297	C	T	0.7853	0.0138093	0.0014017	1.4e-22	0.027045	0.0193622	0.162475
Urinary sodium	rs2504671	C	A	0.7674	0.0125233	0.00146135	4.5e-18	0.0774353	0.0218809	0.000401745
Urinary sodium	rs34452566	G	T	0.8032	-0.00972968	0.00154781	1.9e-10	-0.00564896	0.0218072	0.795604
Urinary sodium	rs34783010	G	T	0.7863	0.0134311	0.00156083	3.8e-19	0.0742045	0.0192796	0.000118667
Urinary sodium	rs4410790	T	C	0.3847	0.0108651	0.00128176	1.9e-18	0.0425551	0.0176976	0.0161912
Urinary sodium	rs4442732	A	G	0.3966	-0.00779507	0.0012767	1.5e-09	-0.015016	0.0185501	0.418237
Urinary sodium	rs4486511	C	T	0.5139	0.00831234	0.00123832	2.5e-12	0.0112159	0.0167752	0.503751
Urinary sodium	rs4788415	T	C	0.0815	-0.0148019	0.00214015	7.9e-14	0.0529373	0.0307459	0.0851118
Urinary sodium	rs5760425	T	G	0.3917	0.00745825	0.00126653	2.4e-08	0.0162636	0.0169242	0.336569
Urinary sodium	rs613872	G	T	0.1769	-0.0105705	0.0016328	9.2e-11	-0.0369662	0.0229286	0.106912
Urinary sodium	rs67942698	T	C	0.8887	-0.0109964	0.00187969	2.1e-10	-0.0169151	0.0256734	0.509987
Urinary sodium	rs7072776	A	G	0.2863	0.0103876	0.00138554	9e-14	0.0305894	0.0196105	0.118796
Urinary sodium	rs7140993	G	A	0.7336	0.00933716	0.00141075	2.4e-10	0.0370194	0.0199556	0.0635843
Urinary sodium	rs72634682	G	A	0.8618	-0.0102914	0.00179502	4e-11	-0.0393863	0.0258974	0.128295
Urinary sodium	rs7334078	T	C	0.7366	0.0090649	0.00137467	8.1e-12	0.022867	0.0191601	0.232686
Urinary sodium	rs816366	C	T	0.2714	0.00987744	0.00133491	4.9e-14	-0.00784649	0.0190568	0.680528
Urinary sodium	rs838133	A	G	0.4254	-0.0133353	0.00127931	7.3e-21	0.0189081	0.0173823	0.276694
Urinary sodium	rs9387955	A	G	0.4433	-0.00819094	0.00124606	1.3e-11	-0.028353	0.0175623	0.106436
Urinary sodium	rs9537160	C	T	0.7545	0.00877585	0.00138362	1.6e-10	0.00954702	0.0197823	0.629377
Urinary potassium	rs10854166	A	G	0.5129	0.00752479	0.00121538	7.4e-10	0.0323769	0.0168845	0.0551684
Urinary potassium	rs12944041	G	A	0.4513	0.00700048	0.00120774	1.1e-09	0.0044629	0.0172472	0.795819
Urinary potassium	rs13143189	G	A	0.6024	0.0109685	0.00121798	8.3e-19	-0.0648151	0.0172125	0.000166158
Urinary potassium	rs2472297	C	T	0.7853	0.0106514	0.00135803	5.6e-15	0.027045	0.0193622	0.162475
Urinary potassium	rs254023	T	C	0.5785	-0.007873	0.00120633	2.7e-10	-0.00558287	0.0170789	0.743753
Urinary potassium	rs4410790	T	C	0.3847	0.00874545	0.00124235	2.1e-13	0.0425551	0.0176976	0.0161912
Urinary potassium	rs4973766	C	T	0.5427	0.00836621	0.0012037	4.8e-11	-0.0246819	0.0170453	0.147612
Urinary potassium	rs61375854	T	G	0.666	-0.00752992	0.00127228	8.5e-09	0.0152351	0.0174072	0.381455
Urinary potassium	rs6467447	C	T	0.3728	0.00720042	0.00124211	4.3e-09	0.0356636	0.0172562	0.0387614
Urinary potassium	rs72704791	A	G	0.831	0.0106017	0.00152158	4.9e-12	0.0436232	0.0257228	0.0899063
Urinary potassium	rs7319172	G	A	0.4125	-0.00699888	0.00121032	7.2e-09	-0.0108677	0.0178715	0.54312
Urinary potassium	rs784257	T	C	0.1869	-0.00890228	0.00154365	3.3e-08	-0.0353772	0.022441	0.114922
Urinary sodium/potassium ratio	rs11103388	A	G	0.33	0.014	0.003	2.75e-08	-0.0328609	0.0178294	0.0653176
Urinary sodium/potassium ratio	rs1229984	C	T	0.978	-0.056	0.008	3.82e-12	-0.169197	0.121347	0.163221
Urinary sodium/potassium ratio	rs12496573	A	G	0.211	0.016	0.003	3.36e-08	0.0295779	0.0215022	0.168952
Urinary sodium/potassium ratio	rs12700027	A	G	0.11	0.023	0.004	2.07e-09	-0.0106794	0.0304162	0.725508
Urinary sodium/potassium ratio	rs13188076	T	G	0.232	-0.02	0.003	2.22e-12	0.00126401	0.0215059	0.953131
Urinary sodium/potassium ratio	rs2035562	G	A	0.672	-0.014	0.003	4.02e-08	-0.0366859	0.0168114	0.0290944
Urinary sodium/potassium ratio	rs2057655	A	G	0.185	-0.017	0.003	2.31e-08	0.0424444	0.0203218	0.0367426
Urinary sodium/potassium ratio	rs2394893	A	G	0.605	0.014	0.002	2.27e-08	-0.0224971	0.017681	0.203234
Urinary sodium/potassium ratio	rs299938	G	A	0.234	-0.017	0.003	2.13e-09	-0.0145068	0.0190983	0.4475
Urinary sodium/potassium ratio	rs33951980	T	C	0.13	-0.021	0.004	7.08e-09	0.0511964	0.0248539	0.0394085
Urinary sodium/potassium ratio	rs3770435	C	T	0.362	0.017	0.003	3.06e-11	0.00785315	0.0184407	0.670209
Urinary sodium/potassium ratio	rs4873492	T	C	0.17	0.02	0.003	6.29e-10	0.0391343	0.0224632	0.0814817
Urinary sodium/potassium ratio	rs56108664	T	C	0.199	0.02	0.003	4.29e-11	-0.0256547	0.0249749	0.304316
Urinary sodium/potassium ratio	rs6440008	C	T	0.386	-0.017	0.002	4.07e-12	0.0302655	0.0170155	0.075287
Urinary sodium/potassium ratio	rs6452788	A	G	0.236	-0.021	0.003	1.79e-13	0.0235412	0.0200276	0.239819
Urinary sodium/potassium ratio	rs6754311	C	T	0.248	0.017	0.003	1.03e-09	0.0468972	0.0172243	0.00647441
Urinary sodium/potassium ratio	rs7157772	T	G	0.612	0.015	0.002	4.66e-10	0.0316024	0.0172549	0.0670255
Urinary sodium/creatinine ratio	rs1047891	A	C	0.316	-0.027	0.003	1.34e-24	0.00875631	0.0179843	0.626338
Urinary sodium/creatinine ratio	rs1229984	C	T	0.978	-0.05	0.008	7.36e-10	-0.169197	0.121347	0.163221
Urinary sodium/creatinine ratio	rs12363886	A	C	0.482	-0.013	0.002	3.29e-08	-0.0324082	0.0168199	0.054007
Urinary sodium/creatinine ratio	rs1260326	C	T	0.607	-0.028	0.002	4.05e-29	-0.0576552	0.0174571	0.000957657
Urinary sodium/creatinine ratio	rs13188076	T	G	0.232	-0.024	0.003	6.48e-17	0.00126401	0.0215059	0.953131
Urinary sodium/creatinine ratio	rs2035561	C	T	0.671	-0.014	0.003	3.29e-08	-0.0366853	0.0168114	0.0290971
Urinary sodium/creatinine ratio	rs2954021	G	A	0.506	-0.016	0.002	1.36e-10	-0.02264	0.0167354	0.176114
Urinary sodium/creatinine ratio	rs4873492	T	C	0.17	0.022	0.003	1.07e-11	0.0391343	0.0224632	0.0814817
Urinary sodium/creatinine ratio	rs558455	G	A	0.58	0.016	0.002	1.67e-10	-0.00819738	0.0173775	0.637124
Urinary sodium/creatinine ratio	rs6440008	C	T	0.386	-0.017	0.003	4.65e-12	0.0302655	0.0170155	0.075287
Urinary sodium/creatinine ratio	rs702634	A	G	0.692	0.016	0.003	6.62e-10	0.0479345	0.0178825	0.00735055
Urinary potassium/creatinine ratio	rs1047891	A	C	0.316	-0.031	0.002	1.6e-37	0.00875631	0.0179843	0.626338
Urinary potassium/creatinine ratio	rs10872423	T	C	0.194	-0.019	0.003	2.46e-11	0.0119547	0.0184382	0.516751
Urinary potassium/creatinine ratio	rs10950655	C	T	0.505	0.013	0.002	4.53e-09	-0.0276918	0.0170055	0.103438
Urinary potassium/creatinine ratio	rs2472297	T	C	0.267	0.021	0.003	4.44e-16	-0.027045	0.0193622	0.162475
Urinary potassium/creatinine ratio	rs2603274	C	A	0.817	0.018	0.003	1.53e-09	-0.0234955	0.0244249	0.336074
Urinary potassium/creatinine ratio	rs35041900	T	C	0.093	-0.024	0.004	1.74e-09	0.00843648	0.0313383	0.787771
Urinary potassium/creatinine ratio	rs4408310	A	C	0.539	0.014	0.002	4.33e-09	-0.00388563	0.0167982	0.817072
Urinary potassium/creatinine ratio	rs4803380	T	C	0.022	-0.047	0.008	1.53e-09	0.00449227	0.057435	0.937657
Urinary potassium/creatinine ratio	rs4973766	T	C	0.456	-0.022	0.002	4.29e-21	0.0246819	0.0170453	0.147612
Urinary potassium/creatinine ratio	rs57739486	T	C	0.158	0.017	0.003	2.75e-08	-0.0611222	0.0250918	0.0148532
Urinary potassium/creatinine ratio	rs72704785	A	G	0.179	-0.024	0.003	1.03e-14	-0.033982	0.0275562	0.217505
Urinary potassium/creatinine ratio	rs9269041	A	G	0.647	-0.014	0.002	1.89e-09	-0.0244125	0.0170671	0.152608
Serum calcium	rs1035798	A	G	0.2	0.019	0.003	1.2e-10	0.00598753	0.0183224	0.743829
Serum calcium	rs1036332	C	A	0.26	0.022	0.003	1.12e-13	0.0308406	0.0187253	0.0995566
Serum calcium	rs11187838	G	A	0.43	0.019	0.003	1.2e-10	0.00412293	0.0176041	0.814828
Serum calcium	rs11629876	C	T	0.33	0.018	0.003	9.87e-10	0.00402748	0.0178388	0.821379
Serum calcium	rs11632520	C	T	0.17	0.029	0.003	2.09e-22	-0.00214806	0.0234567	0.927035
Serum calcium	rs11730491	T	G	0.83	0.022	0.004	1.9e-08	0.0203629	0.0243441	0.402895
Serum calcium	rs11746728	C	T	0.65	0.016	0.003	4.82e-08	0.0220221	0.0182395	0.227285
Serum calcium	rs1177274	T	G	0.56	0.028	0.003	5.13e-21	-0.0375522	0.0171717	0.0287528
Serum calcium	rs11777067	T	C	0.77	0.02	0.003	1.31e-11	-0.0187562	0.022469	0.403854
Serum calcium	rs12519940	C	T	0.28	0.027	0.003	1.13e-19	0.00643411	0.0191414	0.736768
Serum calcium	rs12583851	T	C	0.75	0.022	0.003	1.12e-13	0.0311178	0.0177376	0.0793725
Serum calcium	rs1260326	T	C	0.61	0.047	0.003	1.28e-55	0.0576552	0.0174571	0.000957657
Serum calcium	rs12675477	T	C	0.73	0.017	0.003	7.28e-09	0.0489809	0.0217081	0.0240492
Serum calcium	rs12917235	C	T	0.37	0.027	0.003	1.13e-19	0.0198139	0.0171271	0.247324
Serum calcium	rs12922549	C	T	0.24	0.023	0.003	8.83e-15	0.00613147	0.0187491	0.743647
Serum calcium	rs12932755	A	G	0.51	0.017	0.003	7.28e-09	0.0341342	0.0167992	0.0421648
Serum calcium	rs12974855	A	G	0.86	0.026	0.004	4.02e-11	-0.0593302	0.0320654	0.0642717
Serum calcium	rs12998379	G	A	0.19	0.026	0.003	2.22e-18	0.0181828	0.0220941	0.410525
Serum calcium	rs13107325	C	T	0.93	0.059	0.005	1.95e-32	0.0106176	0.0696211	0.878788
Serum calcium	rs13108218	A	G	0.62	0.039	0.003	6.12e-39	-0.0337978	0.0179768	0.060098
Serum calcium	rs13254847	C	T	0.22	0.023	0.003	8.83e-15	-0.0177662	0.019585	0.364335
Serum calcium	rs13389219	C	T	0.39	0.016	0.003	4.82e-08	0.0240897	0.0175408	0.169643
Serum calcium	rs1354034	T	C	0.6	0.019	0.003	1.2e-10	-0.0101219	0.018423	0.58272
Serum calcium	rs1495747	C	T	0.28	0.019	0.003	1.2e-10	-0.0110186	0.0180462	0.541479
Serum calcium	rs1688131	T	C	0.71	0.036	0.003	1.78e-33	-0.00844003	0.0197254	0.668741
Serum calcium	rs17164683	C	T	0.27	0.02	0.003	1.31e-11	0.0548355	0.0194026	0.00471042
Serum calcium	rs1749849	C	T	0.42	0.021	0.003	1.28e-12	0.00789185	0.0168109	0.63875
Serum calcium	rs17668044	A	G	0.71	0.018	0.003	9.87e-10	0.0264904	0.0200609	0.186667
Serum calcium	rs17774672	G	A	0.16	0.025	0.004	2.05e-10	-0.0032543	0.0193246	0.866267
Serum calcium	rs1827293	G	A	0.46	0.024	0.003	6.22e-16	-0.00411636	0.0167348	0.805701
Serum calcium	rs1858800	T	C	0.65	0.032	0.003	7.29e-27	0.0408016	0.0201068	0.0424326
Serum calcium	rs2004315	T	C	0.38	0.033	0.003	1.91e-28	-0.00334543	0.0172109	0.845879
Serum calcium	rs2070179	C	T	0.24	0.017	0.003	7.28e-09	-0.00725795	0.0193368	0.707405
Serum calcium	rs2343592	A	G	0.27	0.023	0.003	8.83e-15	0.00672663	0.0204193	0.741834
Serum calcium	rs2419886	C	T	0.26	0.023	0.003	8.83e-15	0.0170556	0.0197334	0.387423
Serum calcium	rs2520265	A	G	0.29	0.022	0.003	1.12e-13	0.00290945	0.0184375	0.874614
Serum calcium	rs28616221	A	G	0.82	0.046	0.003	2.29e-53	0.00532952	0.0223392	0.811437
Serum calcium	rs2918247	A	G	0.23	0.017	0.003	7.28e-09	0.0406607	0.0210608	0.0535279
Serum calcium	rs3026445	T	C	0.37	0.018	0.003	9.87e-10	-0.0197984	0.0170922	0.24673
Serum calcium	rs302655	G	T	0.43	0.02	0.003	1.31e-11	0.0146851	0.0167771	0.381408
Serum calcium	rs308981	C	T	0.12	0.023	0.004	4.46e-09	-0.00886019	0.0268535	0.74144
Serum calcium	rs34010237	A	G	0.84	0.03	0.004	3.19e-14	0.00218414	0.0215853	0.919403
Serum calcium	rs34667500	A	G	0.88	0.038	0.004	1.05e-21	0.0223206	0.025718	0.38545
Serum calcium	rs35320690	C	T	0.72	0.026	0.003	2.22e-18	-0.00466675	0.0195677	0.811499
Serum calcium	rs35758545	C	T	0.35	0.016	0.003	4.82e-08	0.0109242	0.0171337	0.523744
Serum calcium	rs3741628	G	T	0.57	0.022	0.003	1.12e-13	0.0314415	0.0168615	0.0622243
Serum calcium	rs3931841	A	G	0.68	0.027	0.003	1.13e-19	-0.00329191	0.0171563	0.847838
Serum calcium	rs4376797	A	G	0.65	0.026	0.003	2.22e-18	0.0448815	0.0174896	0.0102825
Serum calcium	rs4633480	A	G	0.44	0.021	0.003	1.28e-12	0.0473738	0.0172224	0.00594662
Serum calcium	rs4758621	A	G	0.31	0.028	0.003	5.13e-21	-0.000850371	0.0195502	0.965306
Serum calcium	rs4790310	C	T	0.57	0.022	0.003	1.12e-13	0.0134012	0.017096	0.433113
Serum calcium	rs4805129	T	C	0.63	0.02	0.003	1.31e-11	-0.00684444	0.0179711	0.703307
Serum calcium	rs4917	C	T	0.36	0.038	0.003	4.52e-37	-0.037589	0.0171994	0.0288536
Serum calcium	rs4925104	G	T	0.47	0.018	0.003	9.87e-10	0.0116822	0.0168263	0.487504
Serum calcium	rs55754498	C	T	0.05	0.033	0.006	1.9e-08	-0.06053	0.0560132	0.279858
Serum calcium	rs56230940	T	C	0.93	0.031	0.005	2.82e-10	0.11443	0.0511403	0.0252488
Serum calcium	rs5751350	A	G	0.67	0.016	0.003	4.82e-08	-0.0100598	0.0172799	0.560455
Serum calcium	rs61594679	C	T	0.29	0.018	0.003	9.87e-10	0.0133354	0.0175692	0.44784
Serum calcium	rs62134669	C	T	0.85	0.024	0.004	9.87e-10	-0.00993448	0.0268659	0.711546
Serum calcium	rs62439474	T	C	0.7	0.022	0.003	1.12e-13	-0.000497863	0.018992	0.979086
Serum calcium	rs6580981	G	A	0.46	0.019	0.003	1.2e-10	-0.0220545	0.0171306	0.197945
Serum calcium	rs6680117	C	T	0.18	0.027	0.003	1.13e-19	0.0680304	0.0238442	0.00432912
Serum calcium	rs6741561	C	T	0.39	0.04	0.003	7.41e-41	0.0305558	0.0168187	0.0692516
Serum calcium	rs681664	C	T	0.22	0.018	0.003	9.87e-10	-0.00132124	0.0191557	0.94501
Serum calcium	rs6830950	T	C	0.27	0.017	0.003	7.28e-09	0.0136025	0.0186761	0.466408
Serum calcium	rs6841429	C	A	0.17	0.041	0.004	5.92e-25	0.000700361	0.0247466	0.977422
Serum calcium	rs6909201	A	G	0.48	0.043	0.003	6.77e-47	-0.0030471	0.0168617	0.856595
Serum calcium	rs697852	G	A	0.82	0.022	0.003	1.12e-13	0.0118418	0.0236512	0.616591
Serum calcium	rs7012637	A	G	0.52	0.023	0.003	8.83e-15	-0.00314688	0.0168172	0.851564
Serum calcium	rs7208714	G	A	0.75	0.027	0.003	1.13e-19	0.054658	0.021793	0.01214
Serum calcium	rs7221118	T	C	0.21	0.021	0.003	1.28e-12	-0.0284034	0.0184295	0.12327
Serum calcium	rs722298	A	G	0.56	0.016	0.003	4.82e-08	0.0053381	0.0170694	0.754487
Serum calcium	rs72999033	T	C	0.93	0.043	0.005	3.99e-18	-0.0222009	0.0341028	0.515047
Serum calcium	rs7312673	A	G	0.07	0.043	0.005	3.99e-18	0.0533439	0.0362639	0.141294
Serum calcium	rs7320843	C	T	0.14	0.036	0.004	1.13e-19	0.00131825	0.022824	0.953942
Serum calcium	rs7559013	C	A	0.87	0.026	0.004	4.02e-11	0.00907886	0.0291793	0.755694
Serum calcium	rs7568296	T	C	0.42	0.02	0.003	1.31e-11	-0.0047148	0.016816	0.779189
Serum calcium	rs77722590	A	G	0.85	0.023	0.004	4.46e-09	0.0340901	0.0302137	0.259193
Serum calcium	rs7864156	G	T	0.61	0.018	0.003	9.87e-10	-0.000278787	0.017287	0.987133
Serum calcium	rs8081353	C	T	0.1	0.025	0.004	2.05e-10	0.0296354	0.0248261	0.232587
Serum calcium	rs848492	A	G	0.28	0.027	0.003	1.13e-19	0.0125895	0.0192342	0.512766
Serum calcium	rs900399	G	A	0.6	0.019	0.003	1.2e-10	-1.02e-05	0.0180542	0.999551
Serum calcium	rs9388399	T	C	0.31	0.024	0.003	6.22e-16	-0.00802833	0.0175708	0.647734
Serum calcium	rs9530	A	G	0.55	0.032	0.003	7.29e-27	0.0284323	0.0172024	0.0983694
Serum calcium	rs965344	A	G	0.79	0.031	0.003	2.49e-25	-0.0183405	0.0211439	0.385715
Serum calcium	rs9806062	G	T	0.89	0.026	0.004	4.02e-11	0.0192852	0.02421	0.425693
Serum phosphate	rs10013062	G	A	0.3524	0.0023	0.0004	3.46e-08	-0.0255141	0.0173184	0.140687
Serum phosphate	rs10401230	G	A	0.4937	-0.0022	0.0004	9.47e-09	0.0313163	0.016869	0.0633899
Serum phosphate	rs10743976	C	A	0.8512	0.0067	0.0005	7e-34	0.0397516	0.0259854	0.126075
Serum phosphate	rs10896012	C	T	0.2179	-0.0041	0.0005	6.47e-18	0.015616	0.0278547	0.575054
Serum phosphate	rs11078597	C	T	0.1864	0.0055	0.0005	4.83e-28	0.00610926	0.0213954	0.775229
Serum phosphate	rs113487566	T	C	0.0254	-0.0102	0.0013	5.87e-16	0.0229951	0.036388	0.527424
Serum phosphate	rs11684211	A	G	0.3533	0.0026	0.0004	3.81e-10	-0.00741994	0.0188307	0.693557
Serum phosphate	rs11705850	C	T	0.0787	-0.0044	0.0007	9.86e-10	-0.0428604	0.032133	0.182255
Serum phosphate	rs11801716	T	C	0.0462	-0.0054	0.0009	9.47e-09	-0.00534199	0.0306062	0.861442
Serum phosphate	rs12044944	T	C	0.1925	0.0029	0.0005	4.29e-09	-0.00166221	0.0242481	0.945348
Serum phosphate	rs12132412	G	A	0.3884	0.0174	0.0004	1e-200	-0.0570695	0.0171534	0.000877849
Serum phosphate	rs12518871	T	C	0.4095	-0.0025	0.0004	2.57e-10	0.0198204	0.0169308	0.241731
Serum phosphate	rs12710029	C	T	0.7762	-0.0029	0.0005	7.06e-10	-0.0135754	0.0190172	0.475319
Serum phosphate	rs12727188	G	T	0.0894	-0.0054	0.0007	6.82e-15	-0.0126858	0.0255988	0.620203
Serum phosphate	rs1286070	C	T	0.1721	-0.0041	0.0005	2.43e-15	0.0157314	0.0231965	0.497657
Serum phosphate	rs12941512	T	C	0.4422	-0.0032	0.0004	2.07e-16	0.0229201	0.0168777	0.17446
Serum phosphate	rs12985272	A	G	0.0494	0.0064	0.0009	4.69e-12	0.060928	0.0454204	0.179784
Serum phosphate	rs13208790	C	T	0.6506	0.0024	0.0004	9.66e-09	-0.00907495	0.0173562	0.601069
Serum phosphate	rs13232861	G	A	0.8125	0.0031	0.0005	3.76e-10	0.0147051	0.0231209	0.524771
Serum phosphate	rs139796809	T	C	0.557	-0.0028	0.0004	1.53e-11	-0.000967198	0.0172333	0.955243
Serum phosphate	rs1432679	T	C	0.5529	0.0024	0.0004	1.62e-09	0.0144558	0.0170539	0.396633
Serum phosphate	rs144214505	T	C	0.0416	-0.0057	0.001	7.05e-09	0.0114915	0.0457875	0.801834
Serum phosphate	rs145978363	G	A	0.0301	-0.0072	0.0012	1.89e-09	0.0256932	0.0638275	0.687285
Serum phosphate	rs1468908	G	A	0.492	0.005	0.0004	6.28e-37	0.00901886	0.0168384	0.592225
Serum phosphate	rs1483842	C	T	0.4808	-0.0028	0.0004	1.42e-12	0.0255508	0.0167211	0.126497
Serum phosphate	rs1570603	A	G	0.572	-0.0022	0.0004	3.69e-08	0.00490839	0.0169186	0.771726
Serum phosphate	rs17036160	T	C	0.118	-0.004	0.0006	5.67e-11	0.0116498	0.022169	0.599235
Serum phosphate	rs17265513	C	T	0.1991	0.0043	0.0005	6.74e-19	0.00993284	0.0186323	0.593967
Serum phosphate	rs17288460	A	G	0.1803	-0.0033	0.0005	7.84e-11	-0.00518186	0.0219631	0.813484
Serum phosphate	rs17884869	A	G	0.025	0.0079	0.0013	2.58e-10	-0.0755828	0.0448768	0.0921383
Serum phosphate	rs1889208	A	G	0.3359	0.0033	0.0004	3.76e-15	-0.00875332	0.0172317	0.61147
Serum phosphate	rs2120222	C	A	0.1485	-0.0092	0.0005	9.73e-63	0.0471097	0.0239452	0.0491372
Serum phosphate	rs2230742	G	A	0.8457	-0.0041	0.0005	6.74e-14	0.000845245	0.0223634	0.96985
Serum phosphate	rs2909212	G	A	0.2966	0.0024	0.0004	2.31e-08	-0.0144385	0.0186544	0.438931
Serum phosphate	rs2941483	G	A	0.571	0.0029	0.0004	1.27e-13	-0.0219718	0.017592	0.211679
Serum phosphate	rs2955382	T	C	0.6121	-0.0031	0.0004	4.82e-15	0.0030551	0.0168106	0.855789
Serum phosphate	rs2959652	T	G	0.908	-0.0037	0.0007	3.13e-08	0.0305125	0.0274713	0.266696
Serum phosphate	rs296847	T	G	0.6643	0.0024	0.0004	8.87e-09	0.0128152	0.0174477	0.462648
Serum phosphate	rs2982572	T	C	0.4208	-0.0041	0.0004	1.83e-25	0.0378015	0.0167711	0.024198
Serum phosphate	rs308032	T	G	0.2368	-0.0029	0.0005	1.03e-09	0.0212556	0.0228188	0.351598
Serum phosphate	rs3091842	A	G	0.0441	-0.0086	0.001	1.49e-18	0.0930041	0.0286704	0.00117902
Serum phosphate	rs339969	A	C	0.6148	0.0027	0.0004	2.35e-11	-0.037307	0.0186213	0.0451284
Serum phosphate	rs34933034	A	G	0.1529	-0.0057	0.0005	7.19e-26	0.0241864	0.0252602	0.33832
Serum phosphate	rs35026779	T	C	0.0997	-0.0042	0.0007	9.54e-11	0.0170813	0.0284229	0.547861
Serum phosphate	rs35666081	A	G	0.4002	0.0022	0.0004	4.52e-08	0.0076756	0.0167711	0.64719
Serum phosphate	rs3813498	T	C	0.8128	0.0051	0.0005	3.42e-24	0.0270066	0.0201754	0.180704
Serum phosphate	rs4072537	C	T	0.6811	-0.0023	0.0004	3.95e-08	-0.0107765	0.0175031	0.538098
Serum phosphate	rs4077450	T	G	0.828	-0.0042	0.0005	1.15e-15	0.017882	0.020891	0.392017
Serum phosphate	rs41278174	A	G	0.0273	0.017	0.0012	1.31e-45	-0.109824	0.0470099	0.0194809
Serum phosphate	rs4410790	C	T	0.6342	0.0027	0.0004	2.41e-11	-0.0425551	0.0176976	0.0161912
Serum phosphate	rs4509682	A	G	0.3919	-0.0031	0.0004	5.48e-15	-0.00492749	0.0172967	0.775736
Serum phosphate	rs453639	A	C	0.6405	-0.0107	0.0004	2.1e-150	0.0100178	0.0182137	0.582307
Serum phosphate	rs4690098	T	C	0.2349	-0.0026	0.0005	2.08e-08	0.0250509	0.019106	0.189807
Serum phosphate	rs4706554	A	G	0.4763	0.0029	0.0004	2.22e-13	-0.0171901	0.0169801	0.311362
Serum phosphate	rs4709746	T	C	0.1341	0.0035	0.0006	1.97e-09	-0.00390833	0.030467	0.897927
Serum phosphate	rs4759844	G	A	0.3509	0.0038	0.0004	1.22e-20	-0.0148325	0.0184302	0.420938
Serum phosphate	rs4795607	T	C	0.614	0.0024	0.0004	1.58e-09	-0.0047963	0.0170708	0.778737
Serum phosphate	rs485411	C	T	0.7484	0.0032	0.0005	6.17e-13	-0.0289284	0.0191589	0.131064
Serum phosphate	rs4869745	T	C	0.2871	0.0031	0.0004	6.73e-13	0.0150443	0.0184613	0.415124
Serum phosphate	rs4982711	G	T	0.571	0.0023	0.0004	1.05e-08	-0.00607751	0.0168755	0.718744
Serum phosphate	rs5435	C	T	0.6121	-0.0022	0.0004	4.08e-08	-0.00799998	0.0172855	0.643498
Serum phosphate	rs55923451	A	G	0.1791	-0.0034	0.0005	5.39e-11	0.0232614	0.024124	0.334924
Serum phosphate	rs56078331	T	C	0.0544	0.0084	0.0009	2.07e-22	-0.0342751	0.0417027	0.411138
Serum phosphate	rs56328339	T	C	0.1628	0.0052	0.0005	1.05e-22	-0.00445922	0.0206091	0.828698
Serum phosphate	rs596940	C	T	0.0716	0.0052	0.0008	1.16e-11	-0.0786817	0.0318747	0.0135694
Serum phosphate	rs60447213	T	G	0.0699	-0.0299	0.0008	1e-200	-0.0079156	0.0267908	0.767642
Serum phosphate	rs6136492	T	C	0.2259	-0.0027	0.0005	5.88e-09	-0.0145335	0.0212518	0.494057
Serum phosphate	rs61870274	A	C	0.0781	0.0059	0.0007	7.92e-16	0.032044	0.0306749	0.296192
Serum phosphate	rs61909254	C	T	0.8598	0.0101	0.0006	8.49e-72	-0.00564422	0.0232355	0.808072
Serum phosphate	rs62289280	C	T	0.3053	-0.0029	0.0004	1.09e-11	0.00153237	0.0187657	0.934919
Serum phosphate	rs62383568	C	T	0.3497	-0.0024	0.0004	3.35e-09	0.00333735	0.0178893	0.852009
Serum phosphate	rs653178	T	C	0.5174	-0.004	0.0004	3.6e-24	0.00761737	0.0169656	0.653439
Serum phosphate	rs6751217	T	C	0.6316	0.0029	0.0004	6.03e-13	-0.0126951	0.0172077	0.460661
Serum phosphate	rs6780593	A	G	0.1528	-0.0045	0.0005	8.55e-17	0.0687888	0.0216401	0.00147904
Serum phosphate	rs6841258	T	C	0.1663	0.0031	0.0005	5.29e-09	-0.00177879	0.0247247	0.942646
Serum phosphate	rs6911602	A	G	0.1318	0.0082	0.0006	5.07e-46	0.0436808	0.0266803	0.10159
Serum phosphate	rs6983239	T	G	0.2186	0.0039	0.0005	3.52e-16	-0.00364262	0.0214756	0.865312
Serum phosphate	rs7017252	T	C	0.383	0.0022	0.0004	3.53e-08	0.00971623	0.0182813	0.595084
Serum phosphate	rs7033278	T	C	0.293	0.0035	0.0004	5.96e-16	-0.0486827	0.018177	0.00740065
Serum phosphate	rs706300	G	A	0.8575	-0.0054	0.0006	2.96e-22	0.00758817	0.0257884	0.768569
Serum phosphate	rs71413981	A	G	0.1637	-0.0031	0.0005	6.93e-09	0.00515556	0.0245748	0.833831
Serum phosphate	rs72660359	T	G	0.0373	0.0148	0.001	1.3e-45	-0.126279	0.046867	0.00705131
Serum phosphate	rs72716022	T	C	0.2021	-0.0033	0.0005	1.09e-10	0.059671	0.0213459	0.0051831
Serum phosphate	rs72974112	T	C	0.2373	-0.0029	0.0005	4.78e-10	-0.00426303	0.0218693	0.845446
Serum phosphate	rs73186030	T	C	0.1276	-0.0116	0.0006	5.39e-87	-0.00137171	0.0251188	0.95645
Serum phosphate	rs7324259	T	G	0.1259	0.0037	0.0006	4.73e-10	0.0271216	0.023151	0.241394
Serum phosphate	rs7529925	T	C	0.7383	0.0031	0.0004	7.01e-12	0.0306427	0.018714	0.101543
Serum phosphate	rs7555660	T	C	0.0853	0.009	0.0007	4.91e-38	-0.108883	0.033115	0.00100897
Serum phosphate	rs7625643	G	A	0.4482	0.0026	0.0004	7.39e-11	0.0145097	0.0168212	0.388366
Serum phosphate	rs76819459	G	A	0.327	-0.0051	0.0004	1.15e-34	0.0136106	0.0182965	0.456943
Serum phosphate	rs7705189	G	A	0.4671	-0.0025	0.0004	4.64e-10	-0.0165263	0.0181059	0.36137
Serum phosphate	rs77149268	T	C	0.1051	0.0066	0.0006	5.82e-25	-0.0202483	0.0336584	0.547452
Serum phosphate	rs7726961	T	C	0.4261	-0.0023	0.0004	6.85e-09	-0.0386156	0.0170735	0.0237143
Serum phosphate	rs77282753	C	T	0.048	-0.0069	0.0009	4.06e-14	0.0529624	0.0376312	0.159307
Serum phosphate	rs7860558	C	T	0.7013	-0.0029	0.0004	3.13e-11	0.0288189	0.0184881	0.119047
Serum phosphate	rs79472736	A	G	0.0354	-0.007	0.0011	3.45e-11	0.0175052	0.0463698	0.705792
Serum phosphate	rs805288	T	C	0.2491	0.0025	0.0005	4.98e-08	0.0372431	0.0172851	0.0311903
Serum phosphate	rs8075449	T	C	0.259	-0.0028	0.0004	5.03e-10	0.0536766	0.0176285	0.00232777
Serum phosphate	rs8105161	C	T	0.1553	-0.0036	0.0006	1.14e-10	0.0612883	0.0221258	0.00560583
Serum phosphate	rs872386	A	G	0.531	-0.0039	0.0004	2.6e-23	0.0125506	0.017011	0.460638
Serum phosphate	rs896788	T	C	0.1552	0.0042	0.0005	6.52e-15	-0.0176176	0.0204714	0.389461
Serum phosphate	rs912981	C	A	0.581	-0.0026	0.0004	3.22e-11	0.00512714	0.0176262	0.771141
Serum phosphate	rs9388490	T	C	0.4373	0.0027	0.0004	4.59e-12	-0.00929451	0.0168499	0.581219
Serum phosphate	rs9574586	C	T	0.3311	-0.0023	0.0004	2.35e-08	-0.0186668	0.0178232	0.294946
Serum phosphate	rs9689096	C	A	0.0639	-0.007	0.0008	4.31e-18	0.0051212	0.0477199	0.914537
Serum phosphate	rs9745989	C	T	0.6281	0.0025	0.0004	9.31e-10	0.0247893	0.018304	0.175638
PTH	rs219779	G	A	0.75	0.04	0.003	8.9e-22	0.159934	0.0209094	2.03e-14
PTH	rs4074995	G	A	0.71	0.03	0.003	3.3e-23	-0.113426	0.0175093	9.29e-11
PTH	rs73186030	T	C	0.14	0.03	0.003	1.2e-09	-0.00137171	0.0251188	0.95645
25OHD	rs1011468	A	G	0.492	-0.014	0.002	1.35e-12	0.0227484	0.0168015	0.175754
25OHD	rs1047891	A	C	0.3012	-0.014	0.002	1.16e-11	0.00875631	0.0179843	0.626338
25OHD	rs10793129	A	G	0.0895	0.024	0.003	1.64e-12	0.00330204	0.0272698	0.903622
25OHD	rs10887718	T	C	0.5447	-0.012	0.002	1.44e-10	-0.00322995	0.0169311	0.848705
25OHD	rs11723621	G	A	0.2465	-0.187	0.002	1e-200	-0.0350167	0.0208945	0.0937627
25OHD	rs12123821	T	C	0.0437	0.074	0.005	2.25e-59	-0.0178423	0.0436548	0.68275
25OHD	rs1229984	C	T	0.9712	-0.047	0.006	4.85e-13	-0.169197	0.121347	0.163221
25OHD	rs157595	G	A	0.6034	-0.016	0.002	2.95e-14	0.0060055	0.0182783	0.742489
25OHD	rs17765311	C	A	0.3956	-0.015	0.002	1.35e-13	0.00789877	0.0171559	0.64522
25OHD	rs1800588	T	C	0.2087	-0.03	0.002	2.65e-36	0.0269013	0.0194225	0.166036
25OHD	rs1800775	A	C	0.4881	-0.017	0.002	1.56e-17	0.00654517	0.0167147	0.695368
25OHD	rs1858889	C	A	0.5099	0.013	0.002	3.85e-11	-0.00819423	0.016775	0.625212
25OHD	rs261291	C	T	0.337	-0.022	0.002	2.89e-28	0.00429298	0.0171557	0.802404
25OHD	rs2909218	T	C	0.7952	0.017	0.002	2.81e-12	-0.0295873	0.0219061	0.17681
25OHD	rs2934744	A	C	0.6938	-0.022	0.002	3.96e-26	-0.0132704	0.0189668	0.484137
25OHD	rs3768013	A	G	0.3976	-0.015	0.002	1.37e-13	0.00183534	0.0174514	0.916242
25OHD	rs3814995	T	C	0.3111	-0.015	0.002	2.83e-12	0.0106273	0.0177051	0.548345
25OHD	rs3822868	G	A	0.835	0.022	0.003	1.41e-15	0.0127767	0.0205283	0.533684
25OHD	rs523583	C	A	0.4523	0.012	0.002	5.58e-10	-0.00422419	0.0168321	0.801845
25OHD	rs57631352	G	A	0.2863	-0.013	0.002	1.48e-09	-0.061514	0.0178077	0.00055162
25OHD	rs577185477	C	T	0.0119	-0.379	0.01	1e-200	-0.0543941	0.0751579	0.46923
25OHD	rs58073039	G	A	0.3032	-0.014	0.002	2.16e-11	-0.0228509	0.0191188	0.232007
25OHD	rs62007299	A	G	0.6918	-0.014	0.002	1.69e-11	0.0155423	0.0179162	0.385668
25OHD	rs6724965	G	A	0.1779	-0.017	0.003	1.29e-10	-0.0107308	0.0204252	0.599327
25OHD	rs6773343	T	C	0.7217	0.013	0.002	5.2e-09	0.0123838	0.0190876	0.516475
25OHD	rs73015021	G	A	0.1113	0.023	0.003	1.15e-14	0.00843485	0.0284413	0.766795
25OHD	rs7519574	A	G	0.1571	0.017	0.003	2.09e-11	0.0355646	0.0248701	0.152714
25OHD	rs7528419	G	A	0.2127	0.019	0.002	2.41e-16	0.00150207	0.0203973	0.941296
25OHD	rs77924615	A	G	0.2038	-0.016	0.002	1.46e-10	0.0544405	0.0200211	0.00654485
25OHD	rs7828742	G	A	0.6014	-0.022	0.002	3.06e-28	0.00998232	0.0168641	0.5539
25OHD	rs804280	A	C	0.5646	0.013	0.002	4.43e-11	-0.00621561	0.0181211	0.731595
25OHD	rs8091117	A	C	0.0905	-0.024	0.004	1.03e-09	-0.0117255	0.031157	0.706669
25OHD	rs8103262	C	T	0.3131	0.013	0.002	3.18e-09	-0.013689	0.0181598	0.450965
25OHD	rs867772	G	A	0.7097	-0.014	0.002	3.64e-11	0.0163259	0.0185876	0.37977
25OHD	rs960596	T	C	0.3509	0.012	0.002	2.23e-09	-0.0262638	0.0173578	0.130259
25OHD	rs9668081	T	C	0.4791	0.012	0.002	5.38e-09	-0.0157641	0.0168376	0.349147
Vitamin C	rs10136000	A	G	0.2793	0.04	0.007	1.33e-08	-0.00588485	0.018449	0.749742
Vitamin C	rs117885456	A	G	0.0765	0.078	0.012	1.7e-11	0.01457	0.0301095	0.628456
Vitamin C	rs174547	C	T	0.3469	0.036	0.007	3.84e-08	0.00997073	0.0169909	0.557318
Vitamin C	rs33972313	C	T	0.9652	0.36	0.018	4.61e-90	0.0413257	0.0572314	0.470245
Vitamin C	rs6693447	T	G	0.5447	0.039	0.006	6.25e-10	0.0158679	0.0168091	0.345167
CRP	rs10512597	C	T	0.82	0.037	0.005	4.44e-14	0.0177612	0.0198407	0.370685
CRP	rs1051338	G	T	0.31	0.024	0.004	2.27e-09	-0.00408204	0.0175259	0.815828
CRP	rs10521222	T	C	0.05	-0.104	0.011	2.06e-22	0.0394219	0.053669	0.462621
CRP	rs10832027	A	G	0.67	0.026	0.004	4.43e-12	0.0141184	0.0168352	0.401684
CRP	rs10925027	C	T	0.6	-0.036	0.004	4.25e-21	0.010109	0.0172131	0.557013
CRP	rs112635299	T	G	0.02	-0.107	0.017	2.1e-10	-0.0333167	0.0596346	0.57638
CRP	rs1189402	G	A	0.38	-0.025	0.004	3.9e-09	-0.0219415	0.0172448	0.203247
CRP	rs12202641	T	C	0.39	-0.023	0.004	3e-10	-0.0265212	0.017117	0.121284
CRP	rs12960928	C	T	0.27	0.024	0.004	1.91e-09	0.00747001	0.0210326	0.722467
CRP	rs12995480	C	T	0.83	0.031	0.005	1.24e-10	-0.039519	0.0225687	0.0799374
CRP	rs13233571	T	C	0.12	-0.057	0.005	2.95e-25	0.0521038	0.0250474	0.0375068
CRP	rs13409371	A	G	0.43	0.048	0.004	5.07e-36	-0.0178785	0.0183796	0.330685
CRP	rs1441169	G	A	0.53	-0.025	0.004	2.27e-11	-0.0157752	0.0170147	0.353846
CRP	rs1490384	T	C	0.51	-0.025	0.004	2.65e-12	-0.0210766	0.0167458	0.208168
CRP	rs1514895	G	A	0.29	0.027	0.004	2.7e-09	-0.00502583	0.018922	0.79054
CRP	rs1582763	A	G	0.37	-0.022	0.004	2.37e-09	-0.0313305	0.0186497	0.0929673
CRP	rs17658229	C	T	0.05	0.056	0.01	5.5e-09	-0.0776691	0.0390861	0.0469083
CRP	rs178810	T	C	0.56	0.02	0.004	2.95e-08	0.012026	0.0171345	0.482769
CRP	rs1800961	T	C	0.03	-0.112	0.011	4.63e-23	0.0537036	0.0399028	0.178348
CRP	rs1805096	A	G	0.39	-0.104	0.004	2.17e-183	0.0123893	0.0167948	0.460704
CRP	rs2064009	T	C	0.58	0.027	0.004	2.28e-14	0.0118373	0.0168118	0.481366
CRP	rs2315008	G	T	0.69	0.023	0.004	5.36e-10	-0.035102	0.0190854	0.0658855
CRP	rs2710804	C	T	0.37	0.021	0.004	1.3e-08	0.0130626	0.0174943	0.455258
CRP	rs2794520	T	C	0.33	-0.182	0.004	1e-200	-0.00689544	0.0174102	0.692064
CRP	rs2852151	A	G	0.4	0.025	0.004	1.36e-11	0.00668995	0.0169177	0.692516
CRP	rs2891677	T	C	0.54	0.02	0.004	1.59e-08	0.00228714	0.0167718	0.89153
CRP	rs340005	A	G	0.62	0.03	0.004	1.01e-15	-0.0361734	0.0186462	0.0523817
CRP	rs4092465	G	A	0.65	0.027	0.004	3.11e-10	0.0347209	0.0174095	0.0461126
CRP	rs4129267	T	C	0.39	-0.088	0.004	1.2e-129	0.0242013	0.0183062	0.186159
CRP	rs4246598	A	C	0.46	0.022	0.004	5.11e-10	-0.0043696	0.0172847	0.800422
CRP	rs4420638	G	A	0.18	-0.229	0.006	1e-200	0.00441764	0.0190397	0.81652
CRP	rs469772	T	C	0.19	-0.031	0.005	5.54e-12	-0.019273	0.0205673	0.348722
CRP	rs4774590	A	G	0.35	-0.022	0.004	2.71e-08	0.00731542	0.0167864	0.662985
CRP	rs4841132	G	A	0.91	0.065	0.006	2e-25	0.0142295	0.024089	0.554718
CRP	rs7310409	G	A	0.61	0.137	0.004	1e-200	-0.0325781	0.0170902	0.0566187
CRP	rs75460349	A	C	0.97	0.086	0.014	4.5e-10	-0.0123386	0.0455496	0.786481
CRP	rs9271608	G	A	0.22	0.042	0.005	2.33e-17	-0.0533091	0.0234212	0.0228402
eGFRcrea	rs10015716	G	A	0.36	-0.0016	0.0003	7.99e-09	0.00964593	0.0176161	0.583992
eGFRcrea	rs1004441	G	A	0.25	-0.0019	0.0003	2.07e-09	0.00053832	0.0184883	0.976771
eGFRcrea	rs10111039	G	A	0.4	-0.0016	0.0003	4.12e-09	0.0106264	0.0178331	0.551256
eGFRcrea	rs10142359	G	A	0.49	-0.0021	0.0003	7.94e-15	-0.00380294	0.0167329	0.820211
eGFRcrea	rs10151563	A	G	0.6	-0.0019	0.0003	1.16e-11	0.00517274	0.0175284	0.767913
eGFRcrea	rs10182296	G	A	0.37	-0.002	0.0003	3.79e-13	-0.0224743	0.0174571	0.197953
eGFRcrea	rs10224210	C	T	0.28	-0.0078	0.0003	2.93e-139	-0.0459983	0.019965	0.0212251
eGFRcrea	rs10283362	C	T	0.84	-0.0021	0.0004	2.24e-08	0.00189346	0.0221838	0.931981
eGFRcrea	rs1041606	T	C	0.25	-0.0018	0.0003	9.81e-09	-0.0348498	0.0190042	0.0666853
eGFRcrea	rs10419627	A	G	0.59	-0.0017	0.0003	2.64e-10	0.0101809	0.0179178	0.5699
eGFRcrea	rs1042752	G	A	0.46	-0.0018	0.0003	7.08e-11	-0.0390818	0.0171847	0.0229525
eGFRcrea	rs10439970	G	T	0.32	-0.0029	0.0003	6.49e-23	0.0166709	0.0179173	0.352145
eGFRcrea	rs10447437	A	G	0.54	-0.0016	0.0003	4.02e-09	-0.00723723	0.0168896	0.668285
eGFRcrea	rs1047891	A	C	0.31	-0.007	0.0003	2.29e-121	0.00875631	0.0179843	0.626338
eGFRcrea	rs1050816	C	T	0.67	-0.0033	0.0003	7.46e-31	0.00203104	0.0178862	0.909592
eGFRcrea	rs10746942	G	A	0.38	-0.0049	0.0003	2.21e-67	0.0293289	0.01793	0.101893
eGFRcrea	rs1075472	G	A	0.19	-0.0026	0.0004	9.19e-14	-0.0397906	0.0241517	0.0994489
eGFRcrea	rs10769264	T	C	0.38	-0.0022	0.0003	3.46e-15	0.0269226	0.0183084	0.141425
eGFRcrea	rs10790454	C	A	0.26	-0.0021	0.0003	4.2e-12	0.0243718	0.0189475	0.198345
eGFRcrea	rs10797427	C	T	0.4	-0.0017	0.0003	5.11e-10	-0.0151011	0.0172639	0.381724
eGFRcrea	rs10821905	G	A	0.82	-0.0044	0.0004	3.66e-36	0.0216096	0.0187809	0.249891
eGFRcrea	rs10821944	G	T	0.27	-0.0018	0.0003	4.24e-09	-0.0209973	0.01865	0.260225
eGFRcrea	rs10827421	T	C	0.47	-0.0017	0.0003	1.47e-09	-0.0461089	0.0167471	0.00590065
eGFRcrea	rs10851885	G	A	0.25	-0.0056	0.0003	9.74e-69	-0.0153454	0.0236783	0.516933
eGFRcrea	rs1087289	G	T	0.39	-0.0019	0.0003	3.23e-10	-0.00214073	0.017602	0.903201
eGFRcrea	rs10934753	A	G	0.42	-0.0019	0.0003	8.24e-12	-0.0133906	0.0170236	0.431521
eGFRcrea	rs11062102	C	T	0.66	-0.0041	0.0003	2.32e-47	0.0336432	0.0182128	0.0647143
eGFRcrea	rs11063202	G	A	0.12	-0.0025	0.0004	2.44e-09	0.0421379	0.0281462	0.134364
eGFRcrea	rs11071738	T	C	0.53	-0.0026	0.0003	5.97e-21	0.0132701	0.0168503	0.430973
eGFRcrea	rs11109717	T	C	0.7	-0.0017	0.0003	8.4e-09	-0.0017117	0.0181969	0.925057
eGFRcrea	rs1111571	G	A	0.29	-0.0026	0.0003	9.28e-18	0.0127667	0.0187513	0.495972
eGFRcrea	rs11123169	C	T	0.34	-0.0021	0.0003	2.01e-13	0.00593362	0.0175123	0.734741
eGFRcrea	rs11160318	A	G	0.32	-0.0017	0.0003	4.58e-09	-0.021346	0.0178517	0.231799
eGFRcrea	rs11170624	G	T	0.84	-0.0025	0.0004	1.81e-10	-0.0045771	0.0257068	0.858684
eGFRcrea	rs111760718	A	G	0.13	-0.0024	0.0004	1.91e-08	0.00934769	0.025003	0.708507
eGFRcrea	rs11243145	A	G	0.63	-0.003	0.0003	2.39e-25	-0.000363537	0.01702	0.982959
eGFRcrea	rs113441031	T	C	0.17	-0.003	0.0004	1.29e-16	0.001515	0.0226509	0.946673
eGFRcrea	rs11557049	T	C	0.06	-0.0044	0.0006	8.73e-14	0.0201492	0.0405214	0.619013
eGFRcrea	rs115814778	A	G	0.01	-0.0082	0.0012	3.23e-11	0.0730093	0.0524443	0.163883
eGFRcrea	rs11616030	A	C	0.91	-0.004	0.0005	2.31e-16	0.0153279	0.0244619	0.530919
eGFRcrea	rs11646443	G	A	0.66	-0.0016	0.0003	3.02e-08	0.0498716	0.0170743	0.00349076
eGFRcrea	rs11743174	C	T	0.27	-0.0017	0.0003	2.54e-08	0.0172475	0.017719	0.33036
eGFRcrea	rs11745891	C	T	0.11	-0.0056	0.0004	2.09e-38	0.0225099	0.0261421	0.389205
eGFRcrea	rs11768336	T	C	0.26	-0.0024	0.0003	2.72e-14	-0.0147751	0.0186053	0.427117
eGFRcrea	rs117739035	T	G	0.04	-0.0052	0.0008	1.52e-11	-0.0718999	0.0370981	0.0526114
eGFRcrea	rs11786896	T	C	0.05	-0.0059	0.0007	1.21e-19	-0.00513098	0.0416016	0.901841
eGFRcrea	rs11791149	C	T	0.18	-0.0023	0.0004	1.24e-10	-0.00809006	0.0227381	0.721996
eGFRcrea	rs1183394	G	A	0.88	-0.0026	0.0004	9.73e-10	-0.00576688	0.0277195	0.835194
eGFRcrea	rs11856921	C	A	0.57	-0.0027	0.0003	5e-23	-0.0237949	0.0170772	0.163507
eGFRcrea	rs12024377	G	A	0.63	-0.0017	0.0003	2.9e-09	0.0250091	0.0173222	0.148807
eGFRcrea	rs12037201	T	G	0.24	-0.0027	0.0003	1.33e-17	-0.00497864	0.0203732	0.806943
eGFRcrea	rs12061708	A	G	0.32	-0.0021	0.0003	4.54e-13	-0.0106967	0.0177008	0.545641
eGFRcrea	rs12148280	G	A	0.9	-0.0032	0.0005	3.99e-12	-0.00360222	0.0280926	0.897969
eGFRcrea	rs12152266	T	C	0.28	-0.0021	0.0003	2.15e-11	0.0145573	0.0181609	0.422798
eGFRcrea	rs12212034	T	C	0.35	-0.0024	0.0003	2.06e-16	-0.0319388	0.0170166	0.0605299
eGFRcrea	rs12432201	C	T	0.31	-0.0022	0.0003	1.98e-13	-0.0407252	0.017869	0.022661
eGFRcrea	rs12439429	C	T	0.46	-0.0017	0.0003	1.63e-10	-0.0383878	0.0171102	0.0248605
eGFRcrea	rs12450700	T	G	0.6	-0.0017	0.0003	2.5e-09	-0.0372538	0.017225	0.0305584
eGFRcrea	rs12458009	T	G	0.77	-0.0034	0.0003	2.06e-25	0.0201236	0.0205329	0.327055
eGFRcrea	rs12483377	A	G	0.09	-0.0028	0.0005	1.61e-08	0.0362324	0.0351704	0.302917
eGFRcrea	rs12544197	A	G	0.49	-0.0016	0.0003	7.67e-09	0.0294785	0.0168731	0.0806251
eGFRcrea	rs12575164	T	C	0.78	-0.002	0.0003	7.56e-10	-0.0484977	0.0180015	0.00705781
eGFRcrea	rs1258179	A	G	0.49	-0.0021	0.0003	5.05e-15	-0.0114983	0.0167706	0.49295
eGFRcrea	rs1260326	C	T	0.61	-0.0051	0.0003	1.84e-74	-0.0576552	0.0174571	0.000957657
eGFRcrea	rs12614953	T	C	0.52	-0.0027	0.0003	3.86e-22	-0.0387999	0.0168042	0.0209469
eGFRcrea	rs12713261	C	T	0.35	-0.0024	0.0003	2.31e-16	-0.0209092	0.0193593	0.280115
eGFRcrea	rs12894354	T	C	0.36	-0.0018	0.0003	1.34e-09	-0.0194228	0.0168459	0.248923
eGFRcrea	rs12950549	G	A	0.35	-0.0017	0.0003	2.81e-09	0.0171351	0.0172038	0.319249
eGFRcrea	rs13059257	T	C	0.03	-0.0054	0.0008	8.88e-11	-0.105891	0.0697215	0.12882
eGFRcrea	rs13108218	G	A	0.62	-0.0016	0.0003	1.54e-08	0.0337978	0.0179768	0.060098
eGFRcrea	rs13157326	A	G	0.47	-0.0024	0.0003	1.6e-16	-0.0371264	0.0170373	0.0293224
eGFRcrea	rs13159523	A	G	0.52	-0.0024	0.0003	2.12e-16	-0.0266427	0.0169364	0.115695
eGFRcrea	rs1316739	A	G	0.23	-0.0018	0.0003	3.82e-08	0.00752086	0.0178732	0.67391
eGFRcrea	rs13245051	A	G	0.45	-0.0019	0.0003	2.8e-12	-0.00560652	0.0167888	0.738421
eGFRcrea	rs1407040	C	T	0.34	-0.0019	0.0003	2.37e-11	-0.0180617	0.017903	0.31304
eGFRcrea	rs148635648	G	A	0.1	-0.004	0.0005	9.38e-18	-0.0265501	0.0203054	0.19103
eGFRcrea	rs151245	T	G	0.6	-0.002	0.0003	4.8e-13	-0.0160747	0.0169796	0.343787
eGFRcrea	rs1519845	G	A	0.38	-0.0017	0.0003	8.35e-10	0.0110985	0.0183626	0.545572
eGFRcrea	rs1541939	T	G	0.74	-0.0029	0.0003	3.74e-18	0.0118184	0.0199154	0.552894
eGFRcrea	rs1548945	C	T	0.59	-0.0038	0.0003	1.96e-41	-0.0195031	0.0171473	0.255378
eGFRcrea	rs166775	T	C	0.72	-0.0019	0.0003	4.25e-10	-0.0165958	0.0176936	0.348268
eGFRcrea	rs16823029	A	C	0.08	-0.0053	0.0005	3.35e-26	-0.0593224	0.0434348	0.172008
eGFRcrea	rs16827879	T	C	0.24	-0.0017	0.0003	4.06e-08	0.0203987	0.0177646	0.250855
eGFRcrea	rs16874052	A	G	0.95	-0.0042	0.0006	4.27e-11	-0.0540113	0.0414859	0.192944
eGFRcrea	rs16930370	C	T	0.18	-0.0042	0.0004	5.04e-32	0.00766921	0.0223399	0.731375
eGFRcrea	rs17050272	A	G	0.42	-0.0029	0.0003	2.01e-25	-0.0175075	0.0168143	0.297768
eGFRcrea	rs1711667	T	G	0.58	-0.0018	0.0003	1.29e-10	0.00276381	0.0167921	0.869266
eGFRcrea	rs17413465	C	A	0.82	-0.0025	0.0003	1.01e-12	-0.0412566	0.0236662	0.0812868
eGFRcrea	rs17420882	G	T	0.28	-0.0025	0.0003	6.65e-17	-0.0127281	0.0183878	0.488811
eGFRcrea	rs17563	G	A	0.57	-0.0018	0.0003	5.61e-11	0.0153099	0.017249	0.374768
eGFRcrea	rs1757915	G	A	0.65	-0.0024	0.0003	7.84e-17	-0.0181787	0.0184234	0.323782
eGFRcrea	rs17602729	G	A	0.87	-0.0027	0.0004	1.7e-10	-0.014373	0.0259435	0.579571
eGFRcrea	rs17638807	C	T	0.55	-0.0016	0.0003	1.87e-09	-0.00915717	0.0170974	0.592243
eGFRcrea	rs17713396	T	C	0.35	-0.0022	0.0003	1.8e-14	0.0392373	0.017407	0.0241891
eGFRcrea	rs1772976	C	T	0.48	-0.0017	0.0003	1.14e-09	-0.0274018	0.0167948	0.102771
eGFRcrea	rs17730281	G	A	0.77	-0.004	0.0003	1.96e-34	-0.0242904	0.019168	0.205071
eGFRcrea	rs1783827	A	G	0.56	-0.0019	0.0003	7.77e-12	0.0189772	0.0174787	0.277597
eGFRcrea	rs1800574	T	C	0.03	-0.0063	0.0008	4.76e-15	0.0562884	0.0410365	0.170167
eGFRcrea	rs1801251	G	A	0.64	-0.0019	0.0003	7.64e-12	-0.0293392	0.0192991	0.128451
eGFRcrea	rs1844334	C	T	0.66	-0.0019	0.0003	3.37e-11	0.0310195	0.0172632	0.0723586
eGFRcrea	rs1858800	C	T	0.65	-0.0024	0.0003	1.24e-16	-0.0408016	0.0201068	0.0424326
eGFRcrea	rs1913641	T	G	0.48	-0.0021	0.0003	2.83e-14	0.0230969	0.0170829	0.17636
eGFRcrea	rs2007458	A	G	0.6	-0.0021	0.0003	1.1e-14	-0.0139432	0.0175253	0.426262
eGFRcrea	rs2034899	G	T	0.29	-0.0021	0.0003	2.23e-12	-0.00496584	0.0188455	0.792162
eGFRcrea	rs2055873	C	T	0.7	-0.0017	0.0003	6.35e-09	0.00973835	0.019681	0.620735
eGFRcrea	rs2068888	A	G	0.45	-0.0031	0.0003	7.61e-30	-0.000842703	0.0167473	0.959868
eGFRcrea	rs2072379	T	C	0.68	-0.0022	0.0003	6.68e-14	-0.0105043	0.0185926	0.572095
eGFRcrea	rs2076668	A	G	0.38	-0.0039	0.0003	6.91e-43	-0.0333367	0.0170868	0.051054
eGFRcrea	rs2095567	C	T	0.25	-0.0018	0.0003	2.41e-08	0.0219662	0.018861	0.244166
eGFRcrea	rs2158812	T	C	0.02	-0.0057	0.0009	1.73e-10	-0.0239986	0.0466789	0.607167
eGFRcrea	rs216364	C	T	0.27	-0.0021	0.0003	3.24e-12	0.0118664	0.0189518	0.531228
eGFRcrea	rs2185786	T	C	0.6	-0.0017	0.0003	1.39e-09	-0.0481355	0.0169101	0.00441957
eGFRcrea	rs2186797	C	T	0.06	-0.0031	0.0006	2.7e-08	-0.0104678	0.0474293	0.825323
eGFRcrea	rs223317	T	C	0.66	-0.003	0.0003	4.68e-26	0.0325431	0.0173857	0.0612308
eGFRcrea	rs2236520	T	C	0.69	-0.002	0.0003	4.17e-11	0.0233895	0.0197865	0.237167
eGFRcrea	rs2250067	T	C	0.47	-0.0029	0.0003	8.31e-26	-0.027772	0.0169629	0.101585
eGFRcrea	rs2274786	C	T	0.34	-0.0017	0.0003	6.63e-09	-0.0122992	0.018121	0.497311
eGFRcrea	rs2275848	G	T	0.19	-0.0021	0.0004	2.9e-09	0.0155719	0.0201678	0.440045
eGFRcrea	rs227731	G	T	0.46	-0.0021	0.0003	2.17e-14	-0.00213107	0.0167571	0.898803
eGFRcrea	rs2277383	G	T	0.11	-0.0027	0.0004	1.64e-10	-0.0568549	0.0260765	0.0292348
eGFRcrea	rs2289746	T	C	0.34	-0.0017	0.0003	4.15e-09	0.0448048	0.0173197	0.00968345
eGFRcrea	rs2293605	C	T	0.88	-0.0023	0.0004	4.01e-08	-0.0234504	0.0226528	0.30057
eGFRcrea	rs2297129	A	G	0.66	-0.0023	0.0003	1.32e-14	-0.0161762	0.0184569	0.380796
eGFRcrea	rs2301343	T	G	0.75	-0.0024	0.0003	1.36e-14	-0.00243175	0.0180262	0.89269
eGFRcrea	rs2306623	T	C	0.33	-0.0021	0.0003	1.13e-12	-0.0299992	0.0176879	0.0898814
eGFRcrea	rs2338796	G	A	0.33	-0.0049	0.0003	1.2e-63	-0.020082	0.0170728	0.239492
eGFRcrea	rs2346418	G	A	0.48	-0.0016	0.0003	4.81e-09	-0.0259814	0.0167945	0.12186
eGFRcrea	rs2412608	C	T	0.51	-0.0033	0.0003	8.42e-34	-0.0214933	0.0168817	0.202958
eGFRcrea	rs2440164	G	A	0.39	-0.0042	0.0003	6.16e-49	-0.0130089	0.0188702	0.49058
eGFRcrea	rs2634675	G	A	0.55	-0.0024	0.0003	1.77e-17	0.0209669	0.0169455	0.215972
eGFRcrea	rs264608	C	T	0.73	-0.0018	0.0003	2.19e-08	0.0122231	0.0183206	0.504659
eGFRcrea	rs267738	T	G	0.78	-0.0053	0.0003	2.38e-57	-0.0450638	0.0213251	0.0345852
eGFRcrea	rs27028	A	G	0.37	-0.0017	0.0003	7.97e-10	0.0167406	0.0180597	0.353948
eGFRcrea	rs2749153	A	G	0.74	-0.0027	0.0003	2.21e-18	-0.025439	0.0194635	0.191208
eGFRcrea	rs2781649	G	A	0.23	-0.0028	0.0003	7.57e-16	-0.02089	0.0184087	0.256464
eGFRcrea	rs281380	T	C	0.64	-0.0021	0.0003	7.77e-14	0.00821153	0.0167546	0.624058
eGFRcrea	rs2815374	A	G	0.65	-0.0019	0.0003	5.35e-11	0.0023588	0.0169867	0.889559
eGFRcrea	rs2823139	A	G	0.34	-0.0032	0.0003	3.03e-29	-0.0349872	0.0173484	0.043722
eGFRcrea	rs2834320	G	A	0.16	-0.0035	0.0004	7.1e-21	0.0198576	0.0255687	0.437374
eGFRcrea	rs284859	G	T	0.82	-0.003	0.0004	3.43e-17	0.00753521	0.0189136	0.690334
eGFRcrea	rs28490558	A	G	0.25	-0.0022	0.0003	7.27e-11	-0.00296719	0.0210529	0.887918
eGFRcrea	rs288753	G	A	0.64	-0.0028	0.0003	7.6e-22	0.000572235	0.0172831	0.973587
eGFRcrea	rs2953516	C	T	0.76	-0.0027	0.0003	3.54e-18	-0.0325729	0.020045	0.104165
eGFRcrea	rs2954017	C	T	0.53	-0.0032	0.0003	3.13e-28	-0.020762	0.0167831	0.216057
eGFRcrea	rs2991341	T	C	0.41	-0.002	0.0003	1.84e-12	0.0300821	0.017293	0.0819389
eGFRcrea	rs3119304	C	T	0.13	-0.0084	0.0004	3.05e-89	-0.00307266	0.0268592	0.908922
eGFRcrea	rs34174031	A	G	0.02	-0.0056	0.001	1.69e-08	0.00764914	0.109125	0.944118
eGFRcrea	rs34460334	T	C	0.92	-0.0035	0.0005	2.04e-12	-0.0400597	0.031857	0.208578
eGFRcrea	rs34861762	T	C	0.42	-0.0049	0.0003	2.17e-71	-0.0624085	0.0167949	0.000202474
eGFRcrea	rs34950020	G	A	0.68	-0.0029	0.0003	4.04e-23	-0.0143299	0.0194402	0.461047
eGFRcrea	rs35072105	A	G	0.54	-0.002	0.0003	7.74e-13	-0.0195686	0.0170802	0.251924
eGFRcrea	rs35915570	C	T	0.59	-0.0021	0.0003	1.12e-13	0.0214529	0.0173593	0.216527
eGFRcrea	rs35969577	T	G	0.42	-0.0061	0.0003	4.43e-105	0.00646972	0.0171698	0.706318
eGFRcrea	rs3757387	C	T	0.45	-0.0027	0.0003	5.51e-22	-0.0356314	0.016923	0.0352476
eGFRcrea	rs3775932	A	C	0.5	-0.002	0.0003	7e-14	-0.0341115	0.0167465	0.0416572
eGFRcrea	rs3794991	T	C	0.08	-0.0035	0.0005	7.61e-13	-0.0321731	0.0334449	0.336062
eGFRcrea	rs3795503	C	T	0.68	-0.0024	0.0003	1.57e-16	-0.0433314	0.0175711	0.0136606
eGFRcrea	rs3814995	C	T	0.69	-0.0022	0.0003	7.54e-13	-0.0106273	0.0177051	0.548345
eGFRcrea	rs3850625	G	A	0.88	-0.005	0.0004	1.52e-31	-0.0183038	0.0241831	0.44912
eGFRcrea	rs3918226	T	C	0.08	-0.0033	0.0005	8.89e-11	-0.0541651	0.0331214	0.101976
eGFRcrea	rs3925003	T	C	0.57	-0.0016	0.0003	1.05e-08	0.00100038	0.0170341	0.953169
eGFRcrea	rs41284816	T	G	0.02	-0.0084	0.001	3.19e-17	0.0062256	0.0599937	0.917351
eGFRcrea	rs41301394	C	T	0.71	-0.0026	0.0003	2.59e-18	0.0162772	0.0171906	0.343708
eGFRcrea	rs417237	G	T	0.39	-0.0017	0.0003	4.07e-10	-0.0157953	0.017049	0.354204
eGFRcrea	rs4245230	A	G	0.47	-0.002	0.0003	1.63e-13	-0.0237502	0.016832	0.15824
eGFRcrea	rs4275190	T	C	0.7	-0.0018	0.0003	6.22e-10	-0.0186249	0.019415	0.337404
eGFRcrea	rs429358	T	C	0.84	-0.0031	0.0004	5.13e-16	-0.00958603	0.0219467	0.662267
eGFRcrea	rs4442348	G	A	0.49	-0.0018	0.0003	3.14e-11	0.0109603	0.0168815	0.516179
eGFRcrea	rs4491726	G	A	0.32	-0.0034	0.0003	8.93e-31	-0.0143142	0.0192975	0.458229
eGFRcrea	rs45619934	T	G	0.31	-0.0031	0.0003	7.54e-26	-0.00802674	0.0175883	0.648125
eGFRcrea	rs4666821	G	T	0.49	-0.0019	0.0003	3.55e-12	-0.00639053	0.0168787	0.704974
eGFRcrea	rs4854645	A	G	0.47	-0.0017	0.0003	6.51e-10	-0.0390517	0.016788	0.0200092
eGFRcrea	rs4925095	A	G	0.49	-0.0019	0.0003	2.38e-12	-0.0011443	0.0168432	0.945835
eGFRcrea	rs4970765	C	T	0.3	-0.0032	0.0003	4.63e-24	-0.0201649	0.0178217	0.257852
eGFRcrea	rs4971092	T	C	0.88	-0.0027	0.0004	1.02e-10	-0.0306741	0.0282545	0.277641
eGFRcrea	rs55658481	G	A	0.66	-0.002	0.0003	8.04e-13	0.0119436	0.0177251	0.500423
eGFRcrea	rs55743020	T	G	0.62	-0.0034	0.0003	1.31e-34	-0.00247816	0.0181623	0.891469
eGFRcrea	rs55754617	C	T	0.8	-0.002	0.0004	9.5e-09	0.00365776	0.0230955	0.874161
eGFRcrea	rs55842281	A	G	0.36	-0.0023	0.0003	6.85e-16	0.00762921	0.017207	0.657493
eGFRcrea	rs56034896	T	C	0.47	-0.0017	0.0003	2.33e-09	-0.0255355	0.0169906	0.132861
eGFRcrea	rs56261560	T	C	0.35	-0.0017	0.0003	1.18e-08	-0.0012731	0.0177574	0.942845
eGFRcrea	rs56283550	G	A	0.9	-0.0055	0.0005	6.69e-34	0.0171829	0.022541	0.445885
eGFRcrea	rs57445665	G	A	0.79	-0.0021	0.0003	3.35e-10	0.00314148	0.0199432	0.874834
eGFRcrea	rs580114	A	G	0.29	-0.0019	0.0003	2.91e-10	-0.0267521	0.0187472	0.153581
eGFRcrea	rs58117425	A	G	0.24	-0.0019	0.0003	4.1e-09	0.00637536	0.0190528	0.737916
eGFRcrea	rs595086	G	A	0.68	-0.0016	0.0003	1.81e-08	-0.0508196	0.0172947	0.00329853
eGFRcrea	rs59646751	T	G	0.31	-0.0023	0.0003	1.02e-14	0.00594197	0.0188282	0.752314
eGFRcrea	rs59860440	C	T	0.67	-0.0022	0.0003	1.66e-13	-0.0315121	0.0192827	0.102212
eGFRcrea	rs6029640	A	G	0.58	-0.0018	0.0003	1.08e-10	-0.00703689	0.01677	0.67477
eGFRcrea	rs6055748	A	G	0.69	-0.0018	0.0003	6.31e-10	-0.0422006	0.0178589	0.0181272
eGFRcrea	rs60580012	T	C	0.33	-0.0019	0.0003	4.43e-11	0.00245416	0.0184546	0.894206
eGFRcrea	rs60691990	T	C	0.66	-0.0016	0.0003	2.64e-08	0.00521015	0.0199776	0.794248
eGFRcrea	rs61311941	A	G	0.92	-0.0029	0.0005	4.11e-08	-0.00835611	0.0400285	0.83464
eGFRcrea	rs61327861	A	G	0.13	-0.0029	0.0004	1.17e-12	-0.00957256	0.0229184	0.676181
eGFRcrea	rs61546496	A	C	0.33	-0.0017	0.0003	7.2e-09	-0.0324813	0.0177468	0.0672109
eGFRcrea	rs61830291	A	C	0.9	-0.004	0.0005	1.4e-17	-0.039064	0.0262666	0.136958
eGFRcrea	rs62035088	G	A	0.83	-0.0026	0.0004	3.12e-12	0.000415887	0.0252279	0.986847
eGFRcrea	rs62187537	C	T	0.93	-0.0036	0.0005	2.19e-11	0.0403365	0.0326236	0.216303
eGFRcrea	rs62325228	G	T	0.86	-0.0022	0.0004	1.4e-08	-0.0262509	0.0264073	0.320184
eGFRcrea	rs62330280	A	G	0.51	-0.0021	0.0003	3.74e-14	0.0113513	0.0167545	0.498082
eGFRcrea	rs62435145	T	G	0.69	-0.0064	0.0003	1.83e-88	-0.025873	0.0178256	0.146655
eGFRcrea	rs62491533	T	C	0.83	-0.0027	0.0004	9.75e-14	0.0218433	0.0240945	0.364635
eGFRcrea	rs62618693	C	T	0.96	-0.0038	0.0007	1.4e-08	-0.114427	0.0526143	0.0296429
eGFRcrea	rs6458868	T	C	0.65	-0.002	0.0003	5.18e-13	0.0274849	0.017286	0.111834
eGFRcrea	rs665731	T	C	0.19	-0.0022	0.0004	6.2e-10	-0.00712988	0.0231121	0.757708
eGFRcrea	rs6707326	G	A	0.43	-0.0016	0.0003	1.7e-08	0.000689957	0.0168708	0.967378
eGFRcrea	rs6708702	A	G	0.3	-0.0019	0.0003	4.61e-10	0.0142127	0.0168726	0.399588
eGFRcrea	rs6779998	A	G	0.53	-0.0018	0.0003	6.11e-11	-0.0149931	0.0168497	0.373565
eGFRcrea	rs688540	A	G	0.87	-0.0025	0.0004	8.73e-10	0.0302264	0.0256545	0.238712
eGFRcrea	rs7005025	C	A	0.63	-0.0021	0.0003	2.74e-13	0.0154295	0.0179431	0.389837
eGFRcrea	rs7012637	G	A	0.53	-0.0029	0.0003	3.78e-26	0.00314688	0.0168172	0.851564
eGFRcrea	rs7088058	C	T	0.6	-0.0015	0.0003	2.52e-08	-0.0288037	0.0184214	0.117912
eGFRcrea	rs7131509	C	T	0.33	-0.0019	0.0003	5.62e-11	-0.0313037	0.0188103	0.0960771
eGFRcrea	rs7178859	T	C	0.22	-0.0024	0.0003	4.02e-13	-0.00876981	0.020163	0.663602
eGFRcrea	rs72683923	T	C	0.98	-0.0074	0.001	2.73e-13	0.0166194	0.0812184	0.837865
eGFRcrea	rs72801857	T	C	0.03	-0.0066	0.0008	6.32e-17	-0.118476	0.0619454	0.0558007
eGFRcrea	rs72912510	A	G	0.2	-0.0026	0.0003	1.16e-13	-0.0540391	0.0205706	0.0086139
eGFRcrea	rs73073442	C	T	0.97	-0.0055	0.0009	7.02e-10	0.0862658	0.0401397	0.0316235
eGFRcrea	rs73077077	G	A	0.81	-0.002	0.0004	2.96e-08	-0.032448	0.0211457	0.124908
eGFRcrea	rs7320064	G	A	0.19	-0.002	0.0003	8.01e-09	-0.0387746	0.0212002	0.0674047
eGFRcrea	rs7324484	G	A	0.34	-0.0022	0.0003	1.57e-14	0.0167688	0.0177239	0.344092
eGFRcrea	rs73245338	G	T	0.94	-0.0034	0.0006	1.07e-09	0.0382029	0.0365734	0.296229
eGFRcrea	rs7326821	G	A	0.17	-0.0023	0.0004	2.12e-10	0.0165942	0.0221511	0.453775
eGFRcrea	rs736820	A	G	0.37	-0.0018	0.0003	1.03e-10	0.00885355	0.017697	0.616875
eGFRcrea	rs73703112	T	G	0.69	-0.0021	0.0003	1.06e-12	0.0292669	0.0178143	0.100405
eGFRcrea	rs74331768	A	G	0.1	-0.0028	0.0005	6.92e-09	0.0740577	0.0335211	0.027155
eGFRcrea	rs7475348	C	T	0.5	-0.0028	0.0003	3.18e-24	-0.0195009	0.0167773	0.245098
eGFRcrea	rs7492724	G	A	0.29	-0.002	0.0003	7.29e-12	-0.00985501	0.0189267	0.602579
eGFRcrea	rs7514579	A	C	0.77	-0.0026	0.0003	5.25e-15	0.0482669	0.020504	0.0185716
eGFRcrea	rs75248620	G	A	0.92	-0.0036	0.0005	1.63e-12	0.0774649	0.0315015	0.0139293
eGFRcrea	rs7535253	C	T	0.79	-0.0025	0.0003	4.69e-14	0.0361642	0.0200992	0.0719731
eGFRcrea	rs7536433	C	T	0.79	-0.0025	0.0003	1.88e-13	-0.0271616	0.0221019	0.219099
eGFRcrea	rs7539054	A	C	0.75	-0.0022	0.0003	6.49e-13	-0.0274314	0.0202496	0.175525
eGFRcrea	rs755865	G	A	0.87	-0.0043	0.0004	4.21e-25	0.0230315	0.0321323	0.473514
eGFRcrea	rs7592697	T	C	0.65	-0.0019	0.0003	2.64e-11	0.00875553	0.0180542	0.627706
eGFRcrea	rs76273615	G	A	0.13	-0.003	0.0004	1.81e-13	0.00390195	0.0204314	0.848543
eGFRcrea	rs7630893	T	C	0.72	-0.0047	0.0003	8.86e-54	0.0109912	0.0190659	0.564287
eGFRcrea	rs7687209	C	T	0.58	-0.0021	0.0003	3.94e-14	-0.0324982	0.0172247	0.0591984
eGFRcrea	rs77375846	C	T	0.13	-0.003	0.0004	1.3e-13	0.0023231	0.0283962	0.934798
eGFRcrea	rs7769218	G	A	0.2	-0.0021	0.0003	1.35e-09	-0.000726539	0.0220132	0.973671
eGFRcrea	rs77924615	G	A	0.8	-0.0106	0.0003	2.15e-200	-0.0544405	0.0200211	0.00654485
eGFRcrea	rs78444298	A	G	0.02	-0.012	0.001	4.44e-31	0.107954	0.0645899	0.0946477
eGFRcrea	rs784503	A	G	0.24	-0.002	0.0003	4.82e-10	-0.019277	0.0187713	0.304449
eGFRcrea	rs792839	G	A	0.66	-0.0016	0.0003	3.97e-08	-7.31e-05	0.0182955	0.996812
eGFRcrea	rs7983636	G	A	0.92	-0.0032	0.0005	6.55e-10	-0.0511488	0.0323474	0.113825
eGFRcrea	rs79865452	A	G	0.98	-0.0071	0.001	1.47e-12	-0.0863517	0.0768402	0.261105
eGFRcrea	rs80138475	C	T	0.89	-0.0062	0.0004	1.37e-46	-0.110035	0.0250252	1.1e-05
eGFRcrea	rs8058927	G	A	0.85	-0.0026	0.0004	1e-11	0.00804588	0.0224876	0.720498
eGFRcrea	rs807624	G	T	0.65	-0.0036	0.0003	3.09e-37	-0.000827034	0.0182923	0.963938
eGFRcrea	rs8101667	C	T	0.67	-0.0051	0.0003	6.77e-71	-0.0275204	0.0181988	0.13048
eGFRcrea	rs81205	C	A	0.46	-0.003	0.0003	3.32e-26	0.00367123	0.0169522	0.828548
eGFRcrea	rs836968	C	T	0.72	-0.0017	0.0003	4.66e-08	0.00374219	0.0179457	0.834817
eGFRcrea	rs848446	A	G	0.28	-0.0043	0.0003	5.21e-46	-0.00847633	0.0191396	0.657861
eGFRcrea	rs883541	A	G	0.77	-0.0026	0.0003	1.25e-15	0.0238164	0.0196417	0.225305
eGFRcrea	rs9318186	G	A	0.55	-0.002	0.0003	8.44e-13	-0.0313707	0.0169473	0.0641594
eGFRcrea	rs9397738	G	A	0.14	-0.0029	0.0004	1.31e-13	-0.0427692	0.025249	0.0902859
eGFRcrea	rs9465741	C	A	0.46	-0.0023	0.0003	1.92e-16	0.0147042	0.0168665	0.383318
eGFRcrea	rs9480867	G	A	0.84	-0.0034	0.0004	2.53e-20	0.0421013	0.0252328	0.0952138
eGFRcrea	rs948494	A	G	0.35	-0.0034	0.0003	7.7e-33	-0.021056	0.0169621	0.214476
eGFRcrea	rs950965	A	G	0.34	-0.0018	0.0003	6.61e-10	0.0150931	0.017466	0.387511
eGFRcrea	rs9521719	A	G	0.4	-0.002	0.0003	1.49e-13	0.0108346	0.0173185	0.531571
eGFRcrea	rs953492	A	G	0.47	-0.0027	0.0003	6.74e-24	-0.0136452	0.016853	0.418137
eGFRcrea	rs956006	C	T	0.67	-0.0018	0.0003	1.19e-09	-0.0443455	0.0172671	0.0102226
eGFRcrea	rs9590675	G	T	0.6	-0.002	0.0003	1.02e-12	-0.0734831	0.0168997	1.37e-05
eGFRcrea	rs963837	T	C	0.55	-0.0053	0.0003	1.43e-83	0.0142687	0.0170564	0.402839
eGFRcrea	rs965484	C	T	0.57	-0.0027	0.0003	2.43e-22	0.0212403	0.0170097	0.21177
eGFRcrea	rs9807214	A	G	0.3	-0.0023	0.0003	1.89e-14	0.00649075	0.0190815	0.733738
eGFRcrea	rs9812319	C	T	0.66	-0.0023	0.0003	2.72e-16	0.018723	0.0181467	0.302186
eGFRcrea	rs9823161	G	A	0.31	-0.0025	0.0003	4.35e-15	0.0180361	0.0176592	0.307091
eGFRcrea	rs9894634	T	C	0.6	-0.0019	0.0003	2.84e-12	-0.00464106	0.0171513	0.786702
eGFRcrea	rs9932625	A	G	0.23	-0.0033	0.0003	4.66e-25	-0.0075217	0.0205901	0.714883
eGFRcys	rs10224210	C	T	0.7224	-0.0092	0.0005	2.04e-72	-0.0459983	0.019965	0.0212251
eGFRcys	rs1042752	G	A	0.5428	-0.0032	0.0005	6.09e-12	-0.0390818	0.0171847	0.0229525
eGFRcys	rs10439970	G	T	0.684	-0.0035	0.0005	7.24e-13	0.0166709	0.0179173	0.352145
eGFRcys	rs1047891	A	C	0.3137	0.0039	0.0005	3.4e-15	0.00875631	0.0179843	0.626338
eGFRcys	rs10746942	G	A	0.6236	-0.0042	0.0005	1.04e-18	0.0293289	0.01793	0.101893
eGFRcys	rs10769264	T	C	0.385	-0.0026	0.0005	4.5e-08	0.0269226	0.0183084	0.141425
eGFRcys	rs10821905	G	A	0.1794	-0.0041	0.0006	1.25e-11	0.0216096	0.0187809	0.249891
eGFRcys	rs10851885	G	A	0.7488	-0.0065	0.0005	2.21e-34	-0.0153454	0.0236783	0.516933
eGFRcys	rs1087289	G	T	0.6034	-0.0028	0.0005	4.68e-09	-0.00214073	0.017602	0.903201
eGFRcys	rs11071738	T	C	0.5324	-0.0038	0.0005	3.04e-16	0.0132701	0.0168503	0.430973
eGFRcys	rs11123169	C	T	0.6683	-0.0029	0.0005	3.73e-09	0.00593362	0.0175123	0.734741
eGFRcys	rs11243145	A	G	0.6179	-0.0041	0.0005	1.57e-17	-0.000363537	0.01702	0.982959
eGFRcys	rs113441031	T	C	0.1669	-0.006	0.0006	1.48e-22	0.001515	0.0226509	0.946673
eGFRcys	rs11616030	A	C	0.9158	-0.0048	0.0008	5.91e-09	0.0153279	0.0244619	0.530919
eGFRcys	rs11745891	C	T	0.8948	-0.0055	0.0007	8.01e-14	0.0225099	0.0261421	0.389205
eGFRcys	rs11768336	T	C	0.2595	-0.0041	0.0005	4.45e-15	-0.0147751	0.0186053	0.427117
eGFRcys	rs11856921	C	A	0.4251	-0.0035	0.0005	3.92e-14	-0.0237949	0.0170772	0.163507
eGFRcys	rs12037201	T	G	0.2473	-0.0033	0.0005	4.55e-10	-0.00497864	0.0203732	0.806943
eGFRcys	rs12148280	G	A	0.1005	-0.0051	0.0008	2.75e-11	-0.00360222	0.0280926	0.897969
eGFRcys	rs12212034	T	C	0.3479	-0.0033	0.0005	1.1e-11	-0.0319388	0.0170166	0.0605299
eGFRcys	rs1260326	C	T	0.3949	-0.004	0.0005	2.81e-17	-0.0576552	0.0174571	0.000957657
eGFRcys	rs12713261	C	T	0.6476	-0.0031	0.0005	9.84e-11	-0.0209092	0.0193593	0.280115
eGFRcys	rs1407040	C	T	0.6569	-0.0033	0.0005	9.8e-12	-0.0180617	0.017903	0.31304
eGFRcys	rs148635648	G	A	0.9123	-0.0049	0.0008	1.53e-09	-0.0265501	0.0203054	0.19103
eGFRcys	rs151245	T	G	0.5996	-0.0029	0.0005	1.05e-09	-0.0160747	0.0169796	0.343787
eGFRcys	rs16823029	A	C	0.0813	-0.0058	0.0008	4.81e-12	-0.0593224	0.0434348	0.172008
eGFRcys	rs16874052	A	G	0.9519	-0.0062	0.0011	1.17e-08	-0.0540113	0.0414859	0.192944
eGFRcys	rs17050272	A	G	0.4082	-0.0046	0.0005	2.89e-22	-0.0175075	0.0168143	0.297768
eGFRcys	rs17420882	G	T	0.7238	-0.0035	0.0005	1.16e-11	-0.0127281	0.0183878	0.488811
eGFRcys	rs1757915	G	A	0.3546	-0.0027	0.0005	1.11e-08	-0.0181787	0.0184234	0.323782
eGFRcys	rs17713396	T	C	0.3443	-0.004	0.0005	4.99e-17	0.0392373	0.017407	0.0241891
eGFRcys	rs17730281	G	A	0.2263	-0.0051	0.0005	1.93e-20	-0.0242904	0.019168	0.205071
eGFRcys	rs1801251	G	A	0.3605	-0.0028	0.0005	6.5e-09	-0.0293392	0.0192991	0.128451
eGFRcys	rs2068888	A	G	0.4524	-0.0036	0.0005	1.45e-14	-0.000842703	0.0167473	0.959868
eGFRcys	rs223317	T	C	0.6651	-0.0043	0.0005	7.73e-19	0.0325431	0.0173857	0.0612308
eGFRcys	rs2250067	T	C	0.4759	-0.0036	0.0005	2.54e-15	-0.027772	0.0169629	0.101585
eGFRcys	rs2306623	T	C	0.3333	-0.0034	0.0005	5.78e-12	-0.0299992	0.0176879	0.0898814
eGFRcys	rs2412608	C	T	0.4901	-0.0029	0.0005	3.53e-10	-0.0214933	0.0168817	0.202958
eGFRcys	rs267738	T	G	0.7853	-0.0053	0.0006	1.39e-21	-0.0450638	0.0213251	0.0345852
eGFRcys	rs2815374	A	G	0.6507	-0.0041	0.0005	3.78e-17	0.0023588	0.0169867	0.889559
eGFRcys	rs2823139	A	G	0.3369	-0.0038	0.0005	7.46e-15	-0.0349872	0.0173484	0.043722
eGFRcys	rs2834320	G	A	0.8385	-0.0055	0.0006	2.06e-18	0.0198576	0.0255687	0.437374
eGFRcys	rs288753	G	A	0.3593	-0.0047	0.0005	3.3e-22	0.000572235	0.0172831	0.973587
eGFRcys	rs34861762	T	C	0.4096	-0.0074	0.0005	2.65e-56	-0.0624085	0.0167949	0.000202474
eGFRcys	rs35915570	C	T	0.405	-0.0028	0.0005	1.55e-09	0.0214529	0.0173593	0.216527
eGFRcys	rs35969577	T	G	0.4087	-0.0035	0.0005	4.65e-14	0.00646972	0.0171698	0.706318
eGFRcys	rs3757387	C	T	0.552	-0.0063	0.0005	2.4e-42	-0.0356314	0.016923	0.0352476
eGFRcys	rs3795503	C	T	0.3145	-0.0029	0.0005	7.61e-09	-0.0433314	0.0175711	0.0136606
eGFRcys	rs429358	T	C	0.8456	-0.0056	0.0006	2.88e-18	-0.00958603	0.0219467	0.662267
eGFRcys	rs4442348	G	A	0.5016	-0.0028	0.0005	7.63e-10	0.0109603	0.0168815	0.516179
eGFRcys	rs4491726	G	A	0.688	-0.0044	0.0005	2.64e-19	-0.0143142	0.0192975	0.458229
eGFRcys	rs45619934	T	G	0.3123	-0.0029	0.0005	5.58e-09	-0.00802674	0.0175883	0.648125
eGFRcys	rs4666821	G	T	0.513	-0.0027	0.0005	5.02e-09	-0.00639053	0.0168787	0.704974
eGFRcys	rs4971092	T	C	0.8815	-0.0045	0.0007	3.11e-10	-0.0306741	0.0282545	0.277641
eGFRcys	rs55658481	G	A	0.3347	-0.0042	0.0005	6.62e-18	0.0119436	0.0177251	0.500423
eGFRcys	rs55743020	T	G	0.6238	-0.0039	0.0005	8.65e-17	-0.00247816	0.0181623	0.891469
eGFRcys	rs59646751	T	G	0.3088	-0.0057	0.0005	2.78e-30	0.00594197	0.0188282	0.752314
eGFRcys	rs61311941	A	G	0.9209	-0.0048	0.0009	4.43e-08	-0.00835611	0.0400285	0.83464
eGFRcys	rs62035088	G	A	0.1681	-0.0035	0.0006	1.3e-08	0.000415887	0.0252279	0.986847
eGFRcys	rs62330280	A	G	0.515	-0.0034	0.0005	2.61e-13	0.0113513	0.0167545	0.498082
eGFRcys	rs62435145	T	G	0.6856	-0.0068	0.0005	3.12e-39	-0.025873	0.0178256	0.146655
eGFRcys	rs62618693	C	T	0.044	-0.007	0.0011	2.47e-10	-0.114427	0.0526143	0.0296429
eGFRcys	rs6458868	T	C	0.6485	-0.0031	0.0005	1.91e-10	0.0274849	0.017286	0.111834
eGFRcys	rs688540	A	G	0.8638	-0.004	0.0007	2.36e-09	0.0302264	0.0256545	0.238712
eGFRcys	rs72801857	T	C	0.032	-0.0073	0.0013	2.17e-08	-0.118476	0.0619454	0.0558007
eGFRcys	rs72912510	A	G	0.1957	-0.0036	0.0006	5.59e-10	-0.0540391	0.0205706	0.0086139
eGFRcys	rs7324484	G	A	0.6519	-0.0032	0.0005	3.46e-11	0.0167688	0.0177239	0.344092
eGFRcys	rs7326821	G	A	0.8259	-0.0048	0.0006	2.99e-15	0.0165942	0.0221511	0.453775
eGFRcys	rs7536433	C	T	0.214	-0.0031	0.0006	3.01e-08	-0.0271616	0.0221019	0.219099
eGFRcys	rs755865	G	A	0.1267	-0.0052	0.0007	7.6e-14	0.0230315	0.0321323	0.473514
eGFRcys	rs76273615	G	A	0.8785	-0.0039	0.0007	2.18e-08	0.00390195	0.0204314	0.848543
eGFRcys	rs7630893	T	C	0.7254	-0.0032	0.0005	4.8e-10	0.0109912	0.0190659	0.564287
eGFRcys	rs77924615	G	A	0.1958	-0.012	0.0006	6.29e-94	-0.0544405	0.0200211	0.00654485
eGFRcys	rs8058927	G	A	0.1473	-0.0042	0.0007	1.77e-10	0.00804588	0.0224876	0.720498
eGFRcys	rs807624	G	T	0.3663	-0.0054	0.0005	4.74e-29	-0.000827034	0.0182923	0.963938
eGFRcys	rs8101667	C	T	0.3418	-0.005	0.0005	3.56e-25	-0.0275204	0.0181988	0.13048
eGFRcys	rs836968	C	T	0.2752	-0.004	0.0005	1.47e-14	0.00374219	0.0179457	0.834817
eGFRcys	rs848446	A	G	0.2842	-0.0044	0.0005	5.38e-18	-0.00847633	0.0191396	0.657861
eGFRcys	rs9465741	C	A	0.5408	-0.0027	0.0005	5.8e-09	0.0147042	0.0168665	0.383318
eGFRcys	rs948494	A	G	0.3382	-0.0055	0.0005	1.33e-29	-0.021056	0.0169621	0.214476
eGFRcys	rs950965	A	G	0.3479	-0.0033	0.0005	1.07e-11	0.0150931	0.017466	0.387511
eGFRcys	rs953492	A	G	0.4644	-0.0026	0.0005	1.39e-08	-0.0136452	0.016853	0.418137
eGFRcys	rs963837	T	C	0.551	-0.0067	0.0005	1.09e-47	0.0142687	0.0170564	0.402839
eGFRcys	rs965484	C	T	0.4313	-0.0048	0.0005	1.28e-24	0.0212403	0.0170097	0.21177
eGFRcys	rs9812319	C	T	0.3388	-0.0041	0.0005	2.29e-17	0.018723	0.0181467	0.302186
eGFRcys	rs9823161	G	A	0.6804	-0.0036	0.0005	4.95e-13	0.0180361	0.0176592	0.307091
eGFRcys	rs9932625	A	G	0.23	-0.0046	0.0005	2.76e-17	-0.0075217	0.0205901	0.714883
BUN	rs10224210	C	T	0.7202	0.0127	0.0006	9.13e-97	-0.0459983	0.019965	0.0212251
BUN	rs1047891	A	C	0.302	-0.0071	0.0005	2.77e-40	0.00875631	0.0179843	0.626338
BUN	rs10746942	G	A	0.634	0.0034	0.0005	1.04e-11	0.0293289	0.01793	0.101893
BUN	rs10769264	T	C	0.3722	0.0035	0.0005	1.15e-12	0.0269226	0.0183084	0.141425
BUN	rs10790454	C	A	0.7347	0.0034	0.0006	1.55e-09	0.0243718	0.0189475	0.198345
BUN	rs10821944	G	T	0.7109	0.0032	0.0005	9.12e-10	-0.0209973	0.01865	0.260225
BUN	rs10851885	G	A	0.7489	0.0092	0.0006	4.06e-51	-0.0153454	0.0236783	0.516933
BUN	rs11123169	C	T	0.6775	0.0063	0.0005	2.09e-35	0.00593362	0.0175123	0.734741
BUN	rs11243145	A	G	0.6241	0.0031	0.0005	1.1e-08	-0.000363537	0.01702	0.982959
BUN	rs11557049	T	C	0.0656	0.0067	0.0011	1.24e-09	0.0201492	0.0405214	0.619013
BUN	rs11616030	A	C	0.9126	0.0056	0.001	4.47e-09	0.0153279	0.0244619	0.530919
BUN	rs11745891	C	T	0.892	0.0048	0.0008	1.06e-08	0.0225099	0.0261421	0.389205
BUN	rs1275609	G	A	0.3634	0.0036	0.0005	3.24e-11	-0.0258623	0.017954	0.149732
BUN	rs13059257	T	C	0.0298	0.01	0.0016	4.86e-10	-0.105891	0.0697215	0.12882
BUN	rs13157326	A	G	0.451	0.0046	0.0005	3.61e-21	-0.0371264	0.0170373	0.0293224
BUN	rs1407040	C	T	0.6654	0.0029	0.0005	1.04e-08	-0.0180617	0.017903	0.31304
BUN	rs151245	T	G	0.6102	0.0031	0.0005	3.01e-10	-0.0160747	0.0169796	0.343787
BUN	rs16874052	A	G	0.9516	0.0064	0.0011	1.64e-08	-0.0540113	0.0414859	0.192944
BUN	rs17050272	A	G	0.4181	0.0042	0.0005	3.08e-17	-0.0175075	0.0168143	0.297768
BUN	rs17563	G	A	0.4679	0.0031	0.0005	2.4e-09	0.0153099	0.017249	0.374768
BUN	rs17713396	T	C	0.3317	0.0048	0.0005	2.63e-21	0.0392373	0.017407	0.0241891
BUN	rs17730281	G	A	0.2527	0.006	0.0006	1.53e-25	-0.0242904	0.019168	0.205071
BUN	rs2068888	A	G	0.4753	0.0027	0.0005	2.31e-08	-0.000842703	0.0167473	0.959868
BUN	rs223317	T	C	0.6601	0.0033	0.0005	4.08e-11	0.0325431	0.0173857	0.0612308
BUN	rs2250067	T	C	0.4945	0.005	0.0005	8.81e-25	-0.027772	0.0169629	0.101585
BUN	rs281380	T	C	0.5966	-0.0047	0.0005	5.15e-19	0.00821153	0.0167546	0.624058
BUN	rs2815374	A	G	0.6649	0.0052	0.0005	1.34e-22	0.0023588	0.0169867	0.889559
BUN	rs2823139	A	G	0.3298	0.0045	0.0005	5.04e-19	-0.0349872	0.0173484	0.043722
BUN	rs41301394	C	T	0.3046	0.0029	0.0005	2.39e-08	0.0162772	0.0171906	0.343708
BUN	rs429358	T	C	0.8506	0.0043	0.0007	9.05e-10	-0.00958603	0.0219467	0.662267
BUN	rs4666821	G	T	0.5229	0.0027	0.0005	2.73e-08	-0.00639053	0.0168787	0.704974
BUN	rs4971092	T	C	0.8799	0.0084	0.0008	1.35e-25	-0.0306741	0.0282545	0.277641
BUN	rs55658481	G	A	0.3211	0.0041	0.0005	1.32e-14	0.0119436	0.0177251	0.500423
BUN	rs59646751	T	G	0.3057	0.0054	0.0005	4.09e-26	0.00594197	0.0188282	0.752314
BUN	rs6055748	A	G	0.6952	0.0032	0.0006	1.65e-08	-0.0422006	0.0178589	0.0181272
BUN	rs62435145	T	G	0.6315	0.0128	0.0006	2.19e-109	-0.025873	0.0178256	0.146655
BUN	rs6458868	T	C	0.6613	0.0037	0.0005	2.93e-12	0.0274849	0.017286	0.111834
BUN	rs72801857	T	C	0.0335	0.0084	0.0015	9.53e-09	-0.118476	0.0619454	0.0558007
BUN	rs755865	G	A	0.1291	0.0081	0.0008	4.63e-24	0.0230315	0.0321323	0.473514
BUN	rs76273615	G	A	0.8611	0.0094	0.0007	3.29e-38	0.00390195	0.0204314	0.848543
BUN	rs7766720	C	T	0.8934	0.0055	0.0009	4.17e-10	0.0341804	0.0365252	0.349374
BUN	rs77924615	G	A	0.2023	0.0095	0.0006	1.17e-52	-0.0544405	0.0200211	0.00654485
BUN	rs807624	G	T	0.4104	0.0038	0.0005	5.86e-14	-0.000827034	0.0182923	0.963938
BUN	rs836968	C	T	0.3195	-0.0042	0.0006	7.65e-14	0.00374219	0.0179457	0.834817
BUN	rs848446	A	G	0.2728	0.0037	0.0005	1.48e-11	-0.00847633	0.0191396	0.657861
BUN	rs948494	A	G	0.3308	-0.0034	0.0005	2.08e-10	-0.021056	0.0169621	0.214476
BUN	rs963837	T	C	0.562	0.0087	0.0005	1.12e-64	0.0142687	0.0170564	0.402839
BUN	rs9807214	A	G	0.2896	-0.0042	0.0005	1.33e-14	0.00649075	0.0190815	0.733738
BUN	rs9812319	C	T	0.337	0.0053	0.0005	2.93e-23	0.018723	0.0181467	0.302186
BUN	rs9932625	A	G	0.2468	0.0038	0.0006	4.63e-11	-0.0075217	0.0205901	0.714883
Urate	rs10077826	T	C	0.2704	-0.0131	0.00213	4.23e-10	-0.000316307	0.0195471	0.987089
Urate	rs10224210	T	C	0.7038	-0.0267	0.00207	2.38e-38	0.0459983	0.019965	0.0212251
Urate	rs1062062	T	C	0.1262	0.0165	0.00264	2.31e-10	0.022026	0.0234993	0.348601
Urate	rs10782230	A	G	0.495	0.0151	0.00185	1.51e-16	-0.001692	0.0167951	0.919754
Urate	rs10813960	T	C	0.2744	-0.0226	0.00209	1.8e-27	-0.0275339	0.0198558	0.165535
Urate	rs10856870	T	C	0.4712	-0.0386	0.00185	1.9e-97	-0.0135986	0.0170464	0.425021
Urate	rs10874312	A	G	0.667	0.0113	0.00194	2.85e-09	-0.0228334	0.0177493	0.198289
Urate	rs10886117	A	G	0.1332	0.0185	0.00253	1.29e-13	-0.0284814	0.0229575	0.214749
Urate	rs10888700	T	C	0.5746	0.0173	0.00184	3.49e-21	-0.00283877	0.0188776	0.880467
Urate	rs11045819	A	C	0.1441	0.0147	0.0025	2.32e-09	-0.0539891	0.0265174	0.0417513
Urate	rs1109513	A	C	0.5089	0.0102	0.00186	2.4e-08	0.0132037	0.0167841	0.431467
Urate	rs11128603	A	G	0.8787	0.0218	0.00289	2.67e-14	-0.0133126	0.0222198	0.549084
Urate	rs11146456	A	G	0.8936	-0.0172	0.00296	3.02e-09	0.0343193	0.033844	0.310562
Urate	rs11590549	T	C	0.2455	0.0117	0.00218	3.97e-08	-0.00730639	0.0184078	0.691428
Urate	rs1165196	A	G	0.5646	0.0672	0.00183	1e-200	-0.0181738	0.0173398	0.294595
Urate	rs1169303	A	C	0.493	0.0126	0.00185	4.54e-12	-0.0166968	0.0167748	0.319564
Urate	rs11693363	A	C	0.8638	0.0288	0.00275	4.13e-26	-0.0227927	0.0255979	0.373244
Urate	rs1171614	T	C	0.2416	-0.0557	0.0022	1.18e-141	-0.0457349	0.0228326	0.0451721
Urate	rs11724872	T	C	0.6004	-0.0152	0.00187	2.38e-16	-0.00245332	0.0174184	0.887991
Urate	rs11854957	T	C	0.1859	-0.0136	0.00228	1.23e-09	0.000859246	0.0189155	0.963768
Urate	rs11880464	T	C	0.2256	-0.0134	0.00225	1.41e-09	0.0116563	0.0208716	0.576518
Urate	rs11918734	T	C	0.7545	-0.0125	0.0021	1.21e-09	0.0136171	0.0196306	0.487892
Urate	rs11940694	A	G	0.3877	-0.0103	0.00192	4.25e-08	-0.00863529	0.0175355	0.622403
Urate	rs12105304	A	G	0.667	-0.0202	0.00195	2.36e-25	0.0149099	0.0192909	0.43958
Urate	rs12240508	A	G	0.166	0.0171	0.00257	1.63e-11	0.0127913	0.0254509	0.615253
Urate	rs12423171	A	G	0.7654	-0.0161	0.00219	1.02e-13	-0.0404696	0.020881	0.0526102
Urate	rs12423664	A	G	0.1372	0.0228	0.00273	2.87e-17	-0.0441491	0.0251044	0.078643
Urate	rs1243872	T	G	0.5378	0.0106	0.00189	1.01e-08	-0.0170954	0.0168492	0.310293
Urate	rs12474905	T	C	0.1988	0.0139	0.00235	1.89e-09	-0.0420079	0.0233065	0.0714809
Urate	rs12554192	A	G	0.7097	-0.0137	0.00207	2.12e-11	-0.0453597	0.0192237	0.0182957
Urate	rs12576996	T	G	0.7485	-0.0338	0.00212	1.9e-57	0.0214007	0.0176361	0.224953
Urate	rs12581220	T	C	0.2962	-0.0139	0.002	1.73e-12	0.00111168	0.0182093	0.951319
Urate	rs12602520	A	C	0.9274	-0.0179	0.00329	2.49e-08	-0.0145237	0.0302725	0.631395
Urate	rs12708477	A	C	0.2068	0.0145	0.00222	3.46e-11	0.0114685	0.0192381	0.551086
Urate	rs12714414	T	C	0.826	0.017	0.00262	4.62e-11	-0.0395379	0.022566	0.0797572
Urate	rs12738345	T	C	0.9264	-0.0319	0.00339	2.51e-21	-0.0307807	0.0315254	0.328879
Urate	rs12752223	T	C	0.3827	-0.0175	0.00188	4.29e-21	-0.00167184	0.0173056	0.923039
Urate	rs12806743	T	G	0.2356	-0.0157	0.00224	1.04e-12	0.011948	0.0208991	0.567525
Urate	rs12898868	T	C	0.2316	-0.0178	0.00212	2.53e-17	0.0205528	0.0191713	0.283693
Urate	rs1290791	A	G	0.7604	0.0175	0.00209	2.85e-17	0.0292242	0.0203614	0.151209
Urate	rs12908437	T	C	0.3559	0.0323	0.00191	2.37e-64	-0.00591584	0.0175274	0.735726
Urate	rs12959849	T	C	0.9026	-0.021	0.00325	5.3e-11	-0.0638174	0.0225872	0.00472237
Urate	rs1297769	A	G	0.0567	0.0228	0.00424	3.6e-08	0.0268413	0.035369	0.447915
Urate	rs13103212	T	C	0.0964	-0.0181	0.00337	3.62e-08	0.0329258	0.0276594	0.233888
Urate	rs13107325	T	C	0.0795	-0.0297	0.00354	2.58e-17	-0.0106176	0.0696211	0.878788
Urate	rs1317140	A	G	0.3042	0.0155	0.00197	2.19e-15	0.0408422	0.019224	0.033624
Urate	rs13329952	T	C	0.7843	0.0156	0.00239	3.14e-11	-0.035621	0.0198299	0.0724419
Urate	rs1360485	T	C	0.6938	0.0141	0.00202	1.61e-12	0.0303161	0.0175739	0.0845162
Urate	rs1384291	T	C	0.1511	-0.0203	0.00253	5.2e-16	-0.00916636	0.0196628	0.641089
Urate	rs1469101	T	C	0.6193	-0.0104	0.0019	2.59e-08	0.0432394	0.0173066	0.0124741
Urate	rs1479404	T	C	0.5567	0.00993	0.00186	4.73e-08	-0.0085273	0.0168249	0.612276
Urate	rs1520455	T	C	0.6153	-0.0106	0.00198	4.64e-08	-0.0168908	0.0169755	0.319732
Urate	rs16827308	T	G	0.3082	0.0109	0.00203	3.9e-08	0.00743223	0.0199545	0.709552
Urate	rs17024258	T	C	0.0338	0.0331	0.00578	5.09e-09	0.0319605	0.0357424	0.37122
Urate	rs17050272	A	G	0.4503	0.0256	0.00189	4.9e-42	-0.0175075	0.0168143	0.297768
Urate	rs17183750	A	G	0.172	0.0145	0.00249	3.13e-09	-0.00862486	0.0231388	0.709338
Urate	rs17300741	A	G	0.4622	0.0544	0.00186	4.29e-188	-0.0154472	0.0169053	0.360849
Urate	rs17553790	A	G	0.5288	-0.0129	0.00188	3.2e-12	-0.0255326	0.0171494	0.136532
Urate	rs1800961	T	C	0.0368	-0.0513	0.00544	2.19e-21	0.0537036	0.0399028	0.178348
Urate	rs1800977	A	G	0.3738	-0.0141	0.00197	3.99e-13	0.0118198	0.0169725	0.486172
Urate	rs1835847	T	C	0.3777	0.0103	0.0019	3.01e-08	0.0137118	0.0172742	0.427327
Urate	rs1871047	A	G	0.6163	-0.0113	0.00192	1.8e-09	-0.0341833	0.0172718	0.0478002
Urate	rs1900351	A	G	0.3648	-0.0105	0.00192	2.14e-08	-0.0306541	0.0173441	0.0771596
Urate	rs195485	T	C	0.3459	-0.0138	0.00191	2.12e-13	-0.00600528	0.0190655	0.752776
Urate	rs1955949	T	C	0.2913	0.0146	0.00203	3.49e-13	-0.0165587	0.0190801	0.385474
Urate	rs2057291	A	G	0.337	0.0107	0.00198	3.61e-08	-0.0173434	0.017905	0.332727
Urate	rs2095774	A	C	0.1163	0.02	0.00304	2.26e-11	0.0570682	0.0226739	0.0118389
Urate	rs2188230	T	C	0.4702	0.0102	0.00186	2.05e-08	-0.00801821	0.0171495	0.640108
Urate	rs2195525	T	C	0.5447	-0.0163	0.00187	1.89e-18	0.0133096	0.0167983	0.428174
Urate	rs2242000	A	G	0.1759	0.0158	0.00241	3.07e-11	0.0251896	0.0223129	0.258929
Urate	rs2306899	T	C	0.2545	-0.015	0.00215	1.63e-12	-0.0164445	0.0212904	0.439884
Urate	rs2345962	A	G	0.5258	-0.0147	0.00184	5.53e-16	-0.0109053	0.0168814	0.518281
Urate	rs2460000	A	G	0.3608	-0.0128	0.00198	5.58e-11	0.0230182	0.0175244	0.189017
Urate	rs2511661	T	C	0.1213	0.0197	0.00263	3.93e-14	-0.0428653	0.0297954	0.150249
Urate	rs2523162	A	G	0.2058	0.0155	0.00225	3.23e-12	0.00832134	0.0205225	0.685128
Urate	rs255751	T	C	0.6869	0.0182	0.00199	2.77e-20	0.00102329	0.0175112	0.953401
Urate	rs2657879	A	G	0.7873	-0.021	0.00237	3.69e-19	-0.0258504	0.0217368	0.234344
Urate	rs2677829	A	G	0.6362	0.0118	0.0019	2.17e-10	0.00163788	0.0176795	0.926187
Urate	rs2735059	A	G	0.4811	-0.0136	0.00189	2.72e-13	0.0334156	0.0168311	0.0471053
Urate	rs2788144	A	G	0.9573	-0.0371	0.00495	3.19e-14	0.0865923	0.0444307	0.0513039
Urate	rs2834317	A	G	0.1491	0.0175	0.00257	4.6e-12	0.0258717	0.025624	0.312654
Urate	rs2941484	T	C	0.4324	0.0322	0.00185	1.82e-68	-0.0157517	0.0167895	0.348149
Urate	rs2943650	T	C	0.6262	0.0123	0.00194	1.02e-10	0.0420243	0.0174082	0.0157765
Urate	rs3093662	A	G	0.9155	0.0223	0.00355	1.66e-10	-0.0613261	0.0551738	0.26635
Urate	rs3103810	A	C	0.4443	0.0107	0.00186	4.99e-09	-0.00443711	0.0167762	0.791404
Urate	rs3105792	T	G	0.332	-0.0129	0.00198	4.74e-11	0.0181643	0.0177818	0.307014
Urate	rs345747	A	G	0.7465	0.0138	0.00213	4.61e-11	-0.0499018	0.0198893	0.0121079
Urate	rs354532	T	C	0.5	0.0103	0.00187	1.72e-08	-0.0484483	0.0168234	0.00397915
Urate	rs357488	A	G	0.1262	-0.0158	0.00264	1.05e-09	0.0485538	0.0220108	0.0273899
Urate	rs3744251	A	G	0.0696	0.022	0.00355	2.6e-10	0.0182278	0.0269756	0.499222
Urate	rs3746574	T	C	0.498	0.015	0.00189	1.15e-15	0.00519281	0.016866	0.758169
Urate	rs3769598	A	G	0.8459	0.0181	0.00265	4.31e-12	-0.0114713	0.0249512	0.645694
Urate	rs3790707	T	C	0.0209	0.0358	0.00647	1.57e-08	0.0435207	0.0596365	0.465534
Urate	rs3845731	A	G	0.1899	0.0168	0.00226	5.24e-14	0.0107743	0.0220453	0.62503
Urate	rs4030582	T	C	0.6203	-0.0106	0.00192	1.86e-08	0.0264351	0.0177569	0.13656
Urate	rs4509550	T	C	0.6173	0.011	0.00191	3.58e-09	0.0358695	0.017327	0.0384388
Urate	rs459193	A	G	0.2913	-0.021	0.00219	4.16e-22	-0.0138566	0.0179693	0.440631
Urate	rs461660	A	C	0.5497	0.018	0.00186	1.7e-22	0.00571092	0.0167852	0.733679
Urate	rs4671402	A	C	0.4791	0.0121	0.00185	2.71e-11	-0.0412365	0.0167905	0.0140517
Urate	rs4744712	A	C	0.3767	-0.0134	0.00188	5.33e-13	0.0188616	0.0175185	0.281629
Urate	rs478425	T	G	0.3539	-0.0134	0.00191	1.4e-12	0.0208053	0.0172088	0.226666
Urate	rs4784669	A	G	0.3738	-0.0101	0.00189	4.07e-08	-0.0437004	0.0186394	0.019052
Urate	rs4857338	T	G	0.5865	-0.0116	0.00186	2.5e-10	0.00936197	0.0170724	0.583438
Urate	rs4886755	A	G	0.505	-0.0292	0.00182	3.65e-58	0.0311743	0.0169247	0.0654832
Urate	rs4915419	A	C	0.5795	-0.0116	0.0019	4.05e-10	0.0051081	0.0173073	0.767885
Urate	rs4971100	A	G	0.4135	-0.036	0.00187	1.15e-82	0.0350624	0.016815	0.0370527
Urate	rs503677	A	G	0.3469	0.0126	0.00195	5.62e-11	-0.0148511	0.0171171	0.385604
Urate	rs505870	A	C	0.4831	-0.012	0.00185	4.5e-11	0.00679841	0.0167655	0.68511
Urate	rs538656	T	G	0.2396	0.0205	0.00217	1.95e-21	0.00094501	0.0214938	0.964931
Urate	rs6142206	A	G	0.4264	0.0157	0.00186	1.63e-17	-0.0325616	0.0168034	0.0526478
Urate	rs6415788	T	G	0.6302	-0.0107	0.00194	1.58e-08	0.0156228	0.0178162	0.380549
Urate	rs653178	T	C	0.5338	-0.0282	0.00182	2.01e-54	0.00761737	0.0169656	0.653439
Urate	rs6564708	T	C	0.1521	0.0163	0.00283	3.75e-09	0.00323035	0.0223413	0.885034
Urate	rs6714421	A	G	0.6183	0.0112	0.00192	2.91e-09	0.00608028	0.0170087	0.720732
Urate	rs675209	T	C	0.2694	0.0401	0.00206	1.05e-84	-0.00537646	0.0179149	0.764093
Urate	rs676015	T	C	0.3668	0.014	0.00193	1.73e-13	0.0047016	0.0178767	0.792551
Urate	rs6804946	T	C	0.8091	0.02	0.0023	1.57e-18	-0.0235451	0.0212606	0.268101
Urate	rs6854834	A	G	0.1551	-0.0168	0.00268	1.77e-10	0.00184871	0.0199552	0.926187
Urate	rs686364	A	G	0.7227	-0.0184	0.00218	1.2e-17	-0.00571106	0.0205807	0.781399
Urate	rs6982393	T	C	0.4394	-0.0189	0.00184	5.32e-25	0.0348464	0.0168349	0.0384627
Urate	rs715	T	C	0.7087	0.024	0.00203	1.32e-32	-0.0157459	0.0181654	0.386048
Urate	rs7224610	A	C	0.5686	-0.0284	0.00188	4.77e-52	0.043674	0.0170185	0.0102802
Urate	rs733907	T	C	0.9394	0.0199	0.00347	4.88e-09	0.0613068	0.0350965	0.0806715
Urate	rs737601	T	C	0.9046	-0.0494	0.00336	3.34e-49	0.0431713	0.0265913	0.10448
Urate	rs7482894	T	C	0.6004	0.0147	0.00197	4.14e-14	-0.013203	0.0178499	0.459504
Urate	rs7507133	T	G	0.3728	-0.0131	0.00202	5.27e-11	0.00178439	0.0180835	0.921397
Urate	rs7651369	A	G	0.6233	0.0112	0.00194	3.53e-09	0.00536066	0.01761	0.760815
Urate	rs7727544	T	C	0.492	0.0136	0.00185	1.17e-13	-0.00240742	0.0171178	0.888156
Urate	rs7795670	T	C	0.8091	0.0158	0.0023	4e-12	-0.0100244	0.0196735	0.610374
Urate	rs7795876	T	C	0.4563	0.0137	0.00187	1.08e-13	-0.0288931	0.0168148	0.0857393
Urate	rs7874551	T	G	0.0398	-0.0352	0.00448	2.06e-15	0.137239	0.0554099	0.0132568
Urate	rs7916349	A	G	0.5606	-0.00999	0.00187	4.37e-08	-0.0061177	0.0170078	0.719071
Urate	rs7918123	A	G	0.4423	0.0108	0.00189	5.74e-09	-0.0103129	0.0169758	0.543517
Urate	rs7953704	A	G	0.4414	-0.0181	0.00184	4.91e-23	-0.0369	0.0170424	0.0303732
Urate	rs8025378	T	C	0.6948	-0.0116	0.00213	2.79e-08	0.00866417	0.0182991	0.635874
Urate	rs807624	T	G	0.3141	-0.0177	0.00191	1.01e-20	0.000827034	0.0182923	0.963938
Urate	rs8101881	T	C	0.5785	-0.0161	0.00188	4.64e-18	-0.0268398	0.0179079	0.133933
Urate	rs817318	T	C	0.6312	-0.0107	0.00195	2.23e-08	-0.00597349	0.0169124	0.723936
Urate	rs836968	T	C	0.2783	-0.0156	0.0021	5.11e-14	-0.00374219	0.0179457	0.834817
Urate	rs854917	T	C	0.7137	-0.0128	0.00214	1.13e-09	0.0420247	0.0194308	0.0305569
Urate	rs871375	A	G	0.6948	-0.0167	0.00194	3.22e-18	-0.025427	0.0190126	0.181099
Urate	rs882759	A	G	0.5954	0.0142	0.00195	1.54e-13	0.0481941	0.0169309	0.00441988
Urate	rs894680	A	G	0.4006	-0.0109	0.00195	1.12e-08	-0.0132452	0.018948	0.484534
Urate	rs926979	T	C	0.334	-0.0138	0.00198	1.87e-12	-0.0116555	0.0174314	0.50372
Urate	rs9291949	A	G	0.4841	-0.0102	0.00187	2.39e-08	-0.0284776	0.0168297	0.0906275
Urate	rs929939	A	C	0.33	0.0205	0.00198	2.13e-25	0.040149	0.0176545	0.0229567
Urate	rs937859	T	C	0.6362	0.015	0.00194	5.65e-15	0.0347472	0.017026	0.0412677
Urate	rs9475390	T	C	0.0507	0.0215	0.00369	3.02e-09	0.0157087	0.0360609	0.663115
Urate	rs9572786	A	G	0.6054	0.0166	0.0019	1.37e-18	0.00840384	0.0171648	0.62442
Urate	rs963837	T	C	0.5179	0.0243	0.00184	4.69e-40	0.0142687	0.0170564	0.402839
Urate	rs9672635	T	C	0.2614	0.0166	0.0022	2.34e-14	-0.0336254	0.018551	0.069894
Urate	rs9900586	A	C	0.2475	-0.0122	0.00225	2.49e-08	-0.0252672	0.0225466	0.26243
Urate	rs9932625	A	G	0.2167	0.0172	0.00219	2.02e-15	-0.0075217	0.0205901	0.714883
Urate	rs9935686	A	C	0.1282	0.0282	0.00257	2.07e-28	-0.0218313	0.0228208	0.33875
Testosterone	rs10425629	C	T	0.165	0.008	0.001	2.7e-11	0.0352359	0.0220783	0.1105
Testosterone	rs113047993	C	T	0.931	0.01	0.002	8.7e-09	0.0569385	0.0354307	0.108046
Testosterone	rs117826558	T	C	0.034	0.014	0.002	2.7e-08	-0.110823	0.0683573	0.104968
Testosterone	rs1260326	C	T	0.606	0.006	0.001	9.6e-11	-0.0576552	0.0174571	0.000957657
Testosterone	rs34019140	G	A	0.564	0.012	0.001	6.9e-42	-0.00494446	0.0175578	0.778243
Testosterone	rs3751591	G	A	0.167	0.008	0.001	6.6e-12	-0.0420343	0.0248242	0.0904024
Testosterone	rs45446698	T	G	0.958	0.016	0.002	7.9e-14	0.0269785	0.037572	0.472728
Testosterone	rs56196860	A	C	0.031	0.021	0.002	2.6e-18	-0.0531492	0.0773694	0.492112
Testosterone	rs7173595	T	C	0.649	0.016	0.001	3.6e-72	-0.0474712	0.0174652	0.00656705
Testosterone	rs727428	C	T	0.557	0.006	0.001	1.8e-11	-0.0336473	0.0172309	0.0508511
HDL cholesterol	rs10019888	G	A	0.1829	-0.027	0.0046	4.9e-08	0.0107605	0.0244598	0.659989
HDL cholesterol	rs10087900	A	G	0.4463	-0.0231	0.0036	2.17e-09	-0.0278516	0.0172732	0.106871
HDL cholesterol	rs102275	C	T	0.3628	-0.0391	0.0035	6.4e-28	0.00849545	0.0169761	0.616768
HDL cholesterol	rs103294	T	C	0.1799	0.0523	0.0044	3.99e-30	0.0177175	0.0183248	0.333616
HDL cholesterol	rs10468017	T	C	0.2833	0.1179	0.0038	1.21e-188	0.00436715	0.0177706	0.805875
HDL cholesterol	rs1047891	A	C	0.3012	-0.0269	0.0039	8.73e-10	0.00875631	0.0179843	0.626338
HDL cholesterol	rs10761771	C	T	0.4861	0.0198	0.0034	4.12e-09	-0.0111877	0.0167775	0.504882
HDL cholesterol	rs10808546	T	C	0.4314	0.0409	0.0034	4.11e-30	-0.0109742	0.0168877	0.515797
HDL cholesterol	rs11045163	G	A	0.3946	0.0217	0.0035	3.2e-09	0.000838729	0.0172138	0.961139
HDL cholesterol	rs11065987	G	A	0.4195	-0.0222	0.0035	1.23e-09	-0.00505095	0.0172248	0.769341
HDL cholesterol	rs11765979	C	A	0.4483	0.0412	0.0048	3.11e-17	0.00109295	0.016775	0.948052
HDL cholesterol	rs11789603	T	C	0.0934	0.06	0.006	3.7e-21	0.0205669	0.0315255	0.51415
HDL cholesterol	rs12133576	G	A	0.6362	-0.0243	0.0035	6.15e-11	0.0107935	0.0176108	0.539948
HDL cholesterol	rs12145743	G	T	0.334	0.0203	0.0036	1.8e-08	-0.0180814	0.0176086	0.304493
HDL cholesterol	rs12412743	T	C	0.162	-0.0291	0.0045	1.31e-09	0.013925	0.0229542	0.544087
HDL cholesterol	rs12720922	A	G	0.2058	-0.2593	0.0062	1e-200	-0.00401794	0.0221365	0.85597
HDL cholesterol	rs12740374	T	G	0.2127	0.0343	0.0041	1.69e-15	0.00237598	0.0203805	0.907192
HDL cholesterol	rs12748152	T	C	0.0726	-0.0506	0.0062	9.74e-16	0.0307364	0.0315314	0.329667
HDL cholesterol	rs12801636	A	G	0.2237	0.0235	0.0042	3.15e-08	0.0258181	0.0207389	0.213164
HDL cholesterol	rs13076253	C	A	0.1511	-0.0283	0.0048	4.96e-09	0.0170932	0.0215426	0.42751
HDL cholesterol	rs13099479	A	G	0.0905	0.036	0.0062	1.82e-08	-0.0716234	0.0313746	0.0224393
HDL cholesterol	rs13107325	T	C	0.0795	-0.0708	0.0078	1.07e-15	-0.0106176	0.0696211	0.878788
HDL cholesterol	rs13702	C	T	0.3201	0.1058	0.0038	1.28e-160	0.0534198	0.0188904	0.00468565
HDL cholesterol	rs1515110	T	G	0.6233	-0.0323	0.0035	8.04e-18	0.0464827	0.0172337	0.00699246
HDL cholesterol	rs1689797	A	C	0.3221	-0.0358	0.0036	2.85e-21	-0.00313972	0.0184373	0.86478
HDL cholesterol	rs16942887	A	G	0.1342	0.0831	0.0051	8.28e-54	0.0262103	0.0234267	0.263218
HDL cholesterol	rs17145738	T	C	0.1133	0.0408	0.0053	4.95e-13	0.0506321	0.0250097	0.042919
HDL cholesterol	rs17173637	C	T	0.0905	-0.0363	0.0057	1.9e-08	-0.0178953	0.0240419	0.456671
HDL cholesterol	rs181362	T	C	0.1938	-0.0379	0.0042	4.3e-18	-0.0139767	0.0181727	0.44183
HDL cholesterol	rs1866956	T	C	0.6789	0.0217	0.0037	7.96e-10	0.0157512	0.0175502	0.369453
HDL cholesterol	rs1883025	T	C	0.2396	-0.0698	0.0041	1.5e-65	-0.011908	0.021165	0.57369
HDL cholesterol	rs1936800	T	C	0.4801	-0.02	0.0034	3.06e-10	0.00954776	0.0167716	0.569163
HDL cholesterol	rs1980493	C	T	0.1173	-0.0318	0.0048	3.76e-10	-0.0377255	0.0235369	0.108974
HDL cholesterol	rs2013208	T	C	0.494	0.0254	0.0036	8.92e-12	0.0247674	0.0167841	0.140038
HDL cholesterol	rs205262	G	A	0.2793	-0.0283	0.0039	3.88e-13	0.000660739	0.0186855	0.971792
HDL cholesterol	rs2066714	C	T	0.1352	0.0453	0.0071	7.26e-10	0.026612	0.0287978	0.355436
HDL cholesterol	rs2075650	G	A	0.1312	-0.0554	0.0051	9.72e-26	-0.029263	0.0223091	0.189618
HDL cholesterol	rs2241210	G	A	0.5417	0.0332	0.0035	2.49e-20	-0.0176855	0.0167503	0.291046
HDL cholesterol	rs2250802	A	G	0.6918	-0.034	0.0038	2.02e-17	0.0370925	0.0180046	0.0393822
HDL cholesterol	rs2278236	A	G	0.5408	0.0331	0.0035	3.19e-18	-0.0192848	0.0167818	0.250494
HDL cholesterol	rs2454722	G	A	0.1769	0.0351	0.0044	3.31e-14	0.010513	0.0225777	0.641475
HDL cholesterol	rs2602836	G	A	0.5755	-0.0192	0.0034	4.96e-08	0.0118839	0.0167876	0.479009
HDL cholesterol	rs2606736	T	C	0.5885	-0.0246	0.0043	4.8e-08	0.023221	0.0169677	0.171142
HDL cholesterol	rs2642438	G	A	0.7217	0.0303	0.0039	7.78e-14	0.0235311	0.0187377	0.209182
HDL cholesterol	rs2925979	C	T	0.7117	0.0351	0.0037	1.32e-19	0.0171704	0.017892	0.337223
HDL cholesterol	rs3741414	T	C	0.1948	0.0296	0.004	6.1e-14	-0.0156071	0.0197949	0.43044
HDL cholesterol	rs3822072	A	G	0.4791	-0.0251	0.0034	4.06e-12	-0.00724751	0.0167457	0.665161
HDL cholesterol	rs3861397	G	A	0.3439	-0.024	0.0036	8.4e-11	0.000563511	0.0170236	0.973593
HDL cholesterol	rs4142995	T	G	0.3976	-0.0263	0.0037	9.37e-12	0.0146901	0.0182422	0.420658
HDL cholesterol	rs4148005	G	T	0.325	-0.0283	0.0036	5.74e-14	0.0188673	0.0182389	0.300926
HDL cholesterol	rs4240624	A	G	0.9254	0.0818	0.0058	1.32e-45	0.0142323	0.0240904	0.554664
HDL cholesterol	rs424346	T	C	0.0417	0.0679	0.0113	4.84e-08	0.0255473	0.0449425	0.569734
HDL cholesterol	rs4379922	C	T	0.3489	0.0247	0.0036	9.56e-12	-0.0153688	0.0173688	0.376237
HDL cholesterol	rs4465830	G	A	0.2038	-0.0597	0.0044	5.17e-40	0.022706	0.0234294	0.332481
HDL cholesterol	rs4650994	A	G	0.4632	-0.021	0.0034	6.7e-09	0.0225356	0.0168015	0.179828
HDL cholesterol	rs4660293	G	A	0.2346	-0.0353	0.004	2.86e-18	0.0188869	0.0203468	0.353278
HDL cholesterol	rs4846914	A	G	0.6014	0.0479	0.0034	3.51e-41	0.0364843	0.0168373	0.0302448
HDL cholesterol	rs4917014	G	T	0.3539	0.0222	0.0036	1.03e-08	0.0113314	0.0181544	0.532519
HDL cholesterol	rs492571	C	T	0.0427	-0.0663	0.009	1.26e-12	-0.0254072	0.0632044	0.687695
HDL cholesterol	rs4939883	C	T	0.83	0.0799	0.0045	1.8e-66	0.0150288	0.0219133	0.492822
HDL cholesterol	rs4969178	G	A	0.6153	0.0263	0.0035	1.53e-12	0.0123019	0.017568	0.483775
HDL cholesterol	rs4983559	A	G	0.6083	-0.0197	0.0036	9.57e-09	0.0321026	0.0173037	0.0635624
HDL cholesterol	rs499974	A	C	0.171	-0.0263	0.0044	1.12e-08	0.0232208	0.0198532	0.242152
HDL cholesterol	rs6031587	T	C	0.0616	-0.0488	0.0074	1.92e-09	0.0267709	0.03231	0.407351
HDL cholesterol	rs633695	G	A	0.2803	0.0885	0.0054	7.82e-58	0.02127	0.0181535	0.241329
HDL cholesterol	rs6450176	A	G	0.2813	-0.0254	0.0039	6.88e-10	0.0599596	0.019268	0.001859
HDL cholesterol	rs6567160	C	T	0.2396	-0.0257	0.0041	2.92e-09	-0.000268114	0.0215014	0.990051
HDL cholesterol	rs676210	A	G	0.2177	0.066	0.004	2.34e-54	0.0256412	0.0189152	0.175232
HDL cholesterol	rs6805251	C	T	0.6193	-0.02	0.0035	1.33e-08	-0.00874923	0.0170744	0.608359
HDL cholesterol	rs686030	A	C	0.8698	0.055	0.0049	4.29e-27	0.0093911	0.0259714	0.717655
HDL cholesterol	rs687339	T	C	0.7704	-0.0316	0.0042	7.11e-13	0.00441706	0.0232583	0.849377
HDL cholesterol	rs702485	G	A	0.4354	0.0243	0.0034	6.45e-12	0.00888924	0.0167726	0.596123
HDL cholesterol	rs7193072	A	G	0.2575	0.0498	0.0038	1.4e-34	0.0161579	0.0197719	0.413806
HDL cholesterol	rs7306660	A	G	0.3728	-0.0345	0.0036	3.34e-19	0.00911324	0.0180227	0.6131
HDL cholesterol	rs731839	A	G	0.667	0.022	0.0037	3.44e-09	-0.0102584	0.017612	0.560251
HDL cholesterol	rs737337	C	T	0.0736	-0.0565	0.0061	4.56e-17	-0.040628	0.0290066	0.16132
HDL cholesterol	rs7607980	C	T	0.1541	0.0447	0.0052	1.81e-15	-0.0374416	0.0281764	0.183905
HDL cholesterol	rs838876	G	A	0.6769	-0.0493	0.0039	7.33e-33	-0.0272832	0.016998	0.108475
HDL cholesterol	rs931992	T	G	0.674	0.034	0.0036	5.45e-20	-0.0200395	0.0179509	0.264273
HDL cholesterol	rs9457931	G	A	0.0547	-0.0552	0.0073	7.3e-13	-0.00148034	0.0262258	0.954987
HDL cholesterol	rs970548	C	A	0.2744	0.0258	0.0039	1.71e-10	-0.00650256	0.0184821	0.724965
HDL cholesterol	rs998584	A	C	0.504	-0.026	0.0038	2.27e-11	0.0286247	0.0168639	0.0896231
LDL cholesterol	rs10195252	C	T	0.4423	-0.0238	0.0039	3.81e-08	-0.0246486	0.0174285	0.157283
LDL cholesterol	rs10490626	A	G	0.0795	-0.0508	0.0069	1.7e-12	-0.0352222	0.0320116	0.271203
LDL cholesterol	rs10832962	T	C	0.7167	0.032	0.004	6.62e-14	-0.0154295	0.0172087	0.369926
LDL cholesterol	rs10893499	A	G	0.1332	0.0521	0.0053	3.86e-21	-0.0276989	0.0214051	0.195655
LDL cholesterol	rs10903129	G	A	0.5477	0.0328	0.0037	3.03e-17	0.0232099	0.0167601	0.166104
LDL cholesterol	rs10947332	A	G	0.1362	0.0504	0.0056	6.97e-18	0.0222262	0.0212448	0.295471
LDL cholesterol	rs112201728	T	C	0.0596	0.0675	0.0104	8.51e-10	-0.0235325	0.0359905	0.513206
LDL cholesterol	rs11563251	T	C	0.1183	0.0345	0.0062	4.5e-08	-0.0113003	0.0283319	0.690001
LDL cholesterol	rs11591147	T	G	0.0209	-0.497	0.018	8.58e-143	0.0158927	0.0456626	0.727807
LDL cholesterol	rs1169288	C	A	0.339	0.0375	0.004	6.45e-21	0.0147178	0.0174302	0.398454
LDL cholesterol	rs1250229	C	T	0.7684	0.0243	0.0042	3.13e-08	-0.0180202	0.020657	0.383016
LDL cholesterol	rs12721109	A	G	0.0179	-0.4462	0.0183	2.99e-122	-0.139625	0.059821	0.0195939
LDL cholesterol	rs12748152	T	C	0.0726	0.0499	0.0066	3.21e-12	0.0307364	0.0315314	0.329667
LDL cholesterol	rs12916	C	T	0.4125	0.0733	0.0038	7.79e-78	0.0141656	0.0167955	0.398996
LDL cholesterol	rs13206249	A	G	0.2087	-0.0378	0.0062	4.53e-08	0.0130435	0.0199912	0.514104
LDL cholesterol	rs13277801	T	C	0.6362	-0.0338	0.0038	3.99e-17	0.023038	0.0172315	0.181232
LDL cholesterol	rs1367117	A	G	0.2982	0.1186	0.004	9.48e-183	-0.026363	0.0185594	0.155471
LDL cholesterol	rs1408272	G	T	0.0497	-0.052	0.0083	3.68e-09	-0.0407007	0.0431353	0.345394
LDL cholesterol	rs1564348	C	T	0.163	0.0481	0.005	2.76e-21	0.0377092	0.0240763	0.117294
LDL cholesterol	rs16831243	T	C	0.1849	0.0378	0.0055	9.06e-12	0.0427029	0.0232181	0.065884
LDL cholesterol	rs16891156	C	A	0.0189	0.0965	0.0171	8.23e-09	-0.0768617	0.055841	0.168686
LDL cholesterol	rs17404153	T	G	0.1302	-0.0336	0.0054	1.83e-09	-0.0458102	0.022546	0.0421677
LDL cholesterol	rs174583	T	C	0.3628	-0.0522	0.0038	7e-41	0.0112948	0.0169917	0.506228
LDL cholesterol	rs1800961	T	C	0.0368	-0.0685	0.0106	6.03e-10	0.0537036	0.0399028	0.178348
LDL cholesterol	rs1801689	C	A	0.0408	0.1028	0.0139	9.81e-12	-0.0193858	0.0833465	0.816077
LDL cholesterol	rs1883025	T	C	0.2396	-0.0296	0.0044	6.14e-11	-0.011908	0.021165	0.57369
LDL cholesterol	rs2000999	A	G	0.1918	0.065	0.0046	4.22e-41	-0.000904011	0.0211297	0.965874
LDL cholesterol	rs2030746	T	C	0.4006	0.0214	0.0038	8.61e-09	0.0220057	0.0174064	0.206146
LDL cholesterol	rs2073547	G	A	0.1948	0.0485	0.0049	1.92e-21	0.00920447	0.017883	0.60676
LDL cholesterol	rs2228603	T	C	0.0676	-0.104	0.0072	4.43e-44	-0.0140193	0.0329647	0.67063
LDL cholesterol	rs2315065	A	C	0.0944	0.1102	0.0158	5.23e-12	-0.0151791	0.034303	0.658127
LDL cholesterol	rs2328223	C	A	0.2336	0.0299	0.005	5.63e-09	-0.00251775	0.0209839	0.904495
LDL cholesterol	rs2390536	A	G	0.3549	0.0223	0.0038	2.04e-08	-0.0238824	0.0172914	0.167225
LDL cholesterol	rs2419604	G	A	0.6899	-0.0302	0.004	7.49e-14	0.0347643	0.0179982	0.0534158
LDL cholesterol	rs2587534	A	G	0.5129	0.0391	0.0037	8.06e-25	-0.00415096	0.0168767	0.805715
LDL cholesterol	rs2642438	G	A	0.7217	0.0352	0.0042	7.32e-16	0.0235311	0.0187377	0.209182
LDL cholesterol	rs267733	G	A	0.1382	-0.0331	0.0053	5.29e-09	0.0862662	0.0232455	0.000206372
LDL cholesterol	rs2710642	A	G	0.6252	0.0239	0.0038	6.09e-09	-0.0181003	0.017251	0.294074
LDL cholesterol	rs2737252	A	G	0.2396	-0.0314	0.0041	7.04e-14	-0.015486	0.0181431	0.393354
LDL cholesterol	rs2886232	C	T	0.8867	-0.0451	0.0064	3.88e-11	-0.0155982	0.0264387	0.555206
LDL cholesterol	rs2902875	T	C	0.0378	0.0756	0.0126	2.19e-09	-0.0343674	0.0358475	0.337705
LDL cholesterol	rs2965157	C	T	0.0209	-0.1886	0.0112	7.29e-62	0.00862562	0.0422236	0.838131
LDL cholesterol	rs314253	C	T	0.334	-0.0242	0.0038	3.44e-10	-0.00812968	0.0171172	0.634829
LDL cholesterol	rs3184504	C	T	0.5358	0.0268	0.0038	4.2e-12	0.0108764	0.0170111	0.52258
LDL cholesterol	rs364585	G	A	0.6372	0.0249	0.0038	4.28e-10	-0.0156164	0.0175948	0.374778
LDL cholesterol	rs3757354	T	C	0.2137	-0.0382	0.0044	2.09e-17	-0.0237859	0.0189272	0.20886
LDL cholesterol	rs3780181	G	A	0.0527	-0.0445	0.0074	1.76e-09	0.0314074	0.0368057	0.393477
LDL cholesterol	rs4253776	G	A	0.1223	0.0311	0.0059	3.35e-08	0.00111509	0.0304052	0.970745
LDL cholesterol	rs4530754	A	G	0.5835	0.0275	0.0036	3.58e-12	0.0163771	0.0167543	0.328328
LDL cholesterol	rs4722551	C	T	0.172	0.0391	0.0049	3.95e-14	-0.0024639	0.0205862	0.904731
LDL cholesterol	rs4942486	C	T	0.5159	-0.0243	0.0037	2.26e-11	0.0150169	0.0169457	0.37552
LDL cholesterol	rs4970712	C	A	0.8072	0.0339	0.0044	2.46e-13	-0.027464	0.0201357	0.172585
LDL cholesterol	rs5763662	T	C	0.0268	0.0767	0.0121	1.19e-08	-0.0106841	0.0464264	0.81799
LDL cholesterol	rs579459	C	T	0.2137	0.0665	0.0045	2.42e-44	0.00888507	0.0200638	0.65788
LDL cholesterol	rs6016373	G	A	0.3648	-0.0349	0.0037	7.95e-19	-0.00306579	0.0175495	0.86132
LDL cholesterol	rs6065311	C	T	0.4602	0.0417	0.0036	1.66e-30	0.0171159	0.0167882	0.307955
LDL cholesterol	rs646776	T	C	0.7873	0.1602	0.0044	1e-200	-0.00193109	0.0203782	0.924503
LDL cholesterol	rs6504872	T	C	0.4702	0.0274	0.0037	3.48e-13	-0.010829	0.0167591	0.518178
LDL cholesterol	rs6511720	T	G	0.1103	-0.2209	0.0061	1e-200	0.00981203	0.027843	0.724534
LDL cholesterol	rs6544713	C	T	0.6909	-0.0806	0.0041	4.84e-83	0.0180559	0.0202479	0.37253
LDL cholesterol	rs6709904	G	A	0.1123	-0.055	0.0085	4.58e-10	0.00518552	0.0276904	0.85145
LDL cholesterol	rs676388	C	T	0.4702	0.0265	0.0039	1.31e-11	0.0100483	0.016999	0.554444
LDL cholesterol	rs6818397	G	T	0.5934	-0.0224	0.004	1.68e-08	0.0325868	0.0186847	0.0811521
LDL cholesterol	rs6882076	C	T	0.6471	0.0456	0.0038	3.31e-31	-0.0344954	0.0179034	0.0540107
LDL cholesterol	rs6909746	T	C	0.4056	-0.0263	0.0037	7.86e-11	-0.0259326	0.0171052	0.129504
LDL cholesterol	rs7254892	A	G	0.0308	-0.4853	0.0119	1e-200	0.0623421	0.0564686	0.269587
LDL cholesterol	rs72902576	G	T	0.0358	-0.0933	0.0133	9.58e-12	-0.00258178	0.0394721	0.94785
LDL cholesterol	rs7551981	T	G	0.6173	0.0472	0.0038	1.36e-33	-0.0129242	0.0169237	0.445059
LDL cholesterol	rs75687619	T	G	0.0328	0.1735	0.0161	8.05e-24	0.0797921	0.0562106	0.155747
LDL cholesterol	rs7640978	T	C	0.1123	-0.0392	0.0069	9.84e-09	0.0254725	0.0306471	0.405887
LDL cholesterol	rs7832643	T	G	0.4105	0.0339	0.0038	2.67e-17	-0.0156788	0.017153	0.360688
LDL cholesterol	rs8017377	A	G	0.4811	0.0303	0.0038	2.52e-15	-0.016063	0.0172299	0.351192
LDL cholesterol	rs9875338	A	G	0.4006	-0.027	0.0037	2.21e-11	0.00198363	0.0171005	0.907654
LDL cholesterol	rs9987289	G	A	0.9254	0.0714	0.0066	8.53e-24	0.01425	0.0240885	0.554139
Total cholesterol	rs10088180	G	A	0.721618	-0.0228	0.004	6.02e-10	-0.0166709	0.0177755	0.348318
Total cholesterol	rs10468017	T	C	0.272248	0.0617	0.004	7.23e-48	0.00436715	0.0177706	0.805875
Total cholesterol	rs10773003	A	G	0.107897	0.0369	0.0058	4.08e-09	-0.0855325	0.0270408	0.00156106
Total cholesterol	rs10832962	T	C	0.679861	0.0315	0.0039	1.54e-14	-0.0154295	0.0172087	0.369926
Total cholesterol	rs10900221	A	G	0.253536	0.0255	0.0041	7.96e-09	-0.00600205	0.0185453	0.746208
Total cholesterol	rs10904908	G	A	0.407751	0.025	0.0036	2.6e-11	-0.0291555	0.017026	0.086822
Total cholesterol	rs11153594	T	C	0.338792	-0.029	0.0036	1.27e-14	-0.0256124	0.0171052	0.134303
Total cholesterol	rs112201728	T	C	0.0874456	0.0581	0.0099	1.2e-08	-0.0235325	0.0359905	0.513206
Total cholesterol	rs11220462	A	G	0.159405	0.0474	0.0058	5.49e-15	-0.0275102	0.0214362	0.199369
Total cholesterol	rs11563251	T	C	0.0817817	0.0368	0.0059	1.27e-09	-0.0113003	0.0283319	0.690001
Total cholesterol	rs11591147	T	G	0.0152119	-0.3341	0.0173	8.83e-86	0.0158927	0.0456626	0.727807
Total cholesterol	rs11694172	G	A	0.214052	0.0277	0.0041	1.95e-09	0.0128357	0.0223016	0.564917
Total cholesterol	rs11753995	A	G	0.152435	0.0489	0.0048	1.84e-23	0.0354189	0.0239753	0.139593
Total cholesterol	rs11789603	T	C	0.101016	0.0427	0.0062	1.44e-11	0.0205669	0.0315255	0.51415
Total cholesterol	rs11802413	T	C	0.542619	0.0287	0.0035	1.58e-14	0.0230545	0.0167597	0.168948
Total cholesterol	rs12412743	T	C	0.187614	-0.0298	0.0047	6.98e-10	0.013925	0.0229542	0.544087
Total cholesterol	rs12670798	C	T	0.245375	0.0364	0.0041	9.48e-17	-0.0218218	0.0194494	0.261872
Total cholesterol	rs12916	C	T	0.439586	0.0684	0.0036	4.55e-74	0.0141656	0.0167955	0.398996
Total cholesterol	rs13315871	A	G	0.0913374	-0.0355	0.0061	3.48e-08	0.0502731	0.0298148	0.0917614
Total cholesterol	rs138777	G	A	0.64442	-0.0214	0.0037	4.74e-08	-0.0296303	0.0171185	0.0834699
Total cholesterol	rs1535	G	A	0.354704	-0.0497	0.0037	8.62e-39	0.0126969	0.0169889	0.454842
Total cholesterol	rs17526895	G	A	0.112845	-0.042	0.0067	5.78e-09	-0.0379853	0.0319846	0.234987
Total cholesterol	rs1800562	A	G	0.0471698	-0.0565	0.0077	1.91e-12	-0.0507867	0.044261	0.251201
Total cholesterol	rs1800961	T	C	0.0270712	-0.1062	0.0101	1.34e-24	0.0537036	0.0399028	0.178348
Total cholesterol	rs1883025	T	C	0.216334	-0.0671	0.0042	5.75e-53	-0.011908	0.021165	0.57369
Total cholesterol	rs1997243	G	A	0.161829	0.0332	0.005	2.72e-10	-0.0190775	0.0251457	0.448045
Total cholesterol	rs2000999	A	G	0.195179	0.0617	0.0044	6.8e-41	-0.000904011	0.0211297	0.965874
Total cholesterol	rs2030746	T	C	0.397636	0.0199	0.0037	3.6e-08	0.0220057	0.0174064	0.206146
Total cholesterol	rs2066714	C	T	0.094521	0.0442	0.0076	1.14e-08	0.026612	0.0287978	0.355436
Total cholesterol	rs2073547	G	A	0.265488	0.0456	0.0047	3.83e-21	0.00920447	0.017883	0.60676
Total cholesterol	rs2228603	T	C	0.0785559	-0.1217	0.0069	1.05e-62	-0.0140193	0.0329647	0.67063
Total cholesterol	rs2235367	G	A	0.508364	0.0357	0.0035	7.22e-25	0.0175832	0.0167863	0.294882
Total cholesterol	rs2244608	G	A	0.365314	0.0313	0.0037	9.62e-18	0.00711709	0.0173151	0.681048
Total cholesterol	rs2255141	G	A	0.734035	-0.0314	0.0039	6.51e-16	0.0359209	0.0179978	0.0459505
Total cholesterol	rs2277862	T	C	0.114924	-0.0349	0.0052	5.26e-11	0.0411766	0.0289934	0.155548
Total cholesterol	rs2287623	A	G	0.567794	-0.0273	0.0036	4.09e-12	0.000832475	0.0167201	0.960291
Total cholesterol	rs2315065	A	C	0.0750272	0.1102	0.0158	1.1e-11	-0.0151791	0.034303	0.658127
Total cholesterol	rs2642438	G	A	0.687908	0.037	0.004	1.28e-18	0.0235311	0.0187377	0.209182
Total cholesterol	rs2737252	A	G	0.277576	-0.0331	0.0039	1.63e-16	-0.015486	0.0181431	0.393354
Total cholesterol	rs281393	T	C	0.400474	-0.0322	0.0055	4.26e-08	-0.0249069	0.0170977	0.145188
Total cholesterol	rs2814982	T	C	0.135686	-0.0441	0.0057	3.68e-15	0.0128199	0.0229352	0.576189
Total cholesterol	rs2886232	C	T	0.911349	-0.0358	0.0062	3.87e-08	-0.0155982	0.0264387	0.555206
Total cholesterol	rs2902875	T	C	0.0613908	0.0707	0.0123	1.79e-08	-0.0343674	0.0358475	0.337705
Total cholesterol	rs314253	C	T	0.355301	-0.0233	0.0037	2.81e-10	-0.00812968	0.0171172	0.634829
Total cholesterol	rs3184504	C	T	0.546909	0.0318	0.0037	1.62e-17	0.0108764	0.0170111	0.52258
Total cholesterol	rs3757354	T	C	0.275768	-0.0348	0.0042	2.22e-15	-0.0237859	0.0189272	0.20886
Total cholesterol	rs3780181	G	A	0.0739935	-0.0442	0.0071	6.67e-10	0.0314074	0.0368057	0.393477
Total cholesterol	rs4253772	T	C	0.103948	0.0322	0.0058	9.85e-09	-0.000501517	0.0307405	0.986983
Total cholesterol	rs4530754	A	G	0.518364	0.0228	0.0035	1.68e-09	0.0163771	0.0167543	0.328328
Total cholesterol	rs4752805	G	A	0.243106	0.0251	0.0041	1.62e-09	0.0549172	0.0185785	0.00311702
Total cholesterol	rs4820091	G	T	0.182692	-0.0289	0.0045	4.36e-10	-0.0123253	0.0182022	0.498323
Total cholesterol	rs4988235	A	G	0.517266	-0.0308	0.004	3.98e-14	-0.0465524	0.0172135	0.00684258
Total cholesterol	rs515135	C	T	0.817918	0.1238	0.0046	6.38e-151	0.014723	0.0212926	0.489277
Total cholesterol	rs558971	G	A	0.554545	0.0398	0.0036	7.03e-28	-0.00564998	0.0168738	0.737748
Total cholesterol	rs579459	C	T	0.219521	0.062	0.0044	8.83e-42	0.00888507	0.0200638	0.65788
Total cholesterol	rs6016373	G	A	0.380901	-0.0319	0.0036	1e-17	-0.00306579	0.0175495	0.86132
Total cholesterol	rs633695	G	A	0.278081	0.0433	0.0058	1.05e-14	0.02127	0.0181535	0.241329
Total cholesterol	rs646776	T	C	0.773207	0.1272	0.0042	4.77e-187	-0.00193109	0.0203782	0.924503
Total cholesterol	rs6504872	T	C	0.510802	0.025	0.0035	6.99e-12	-0.010829	0.0167591	0.518178
Total cholesterol	rs6511720	T	G	0.0894412	-0.1851	0.0059	1e-200	0.00981203	0.027843	0.724534
Total cholesterol	rs6544713	C	T	0.697459	-0.0773	0.004	1.69e-81	0.0180559	0.0202479	0.37253
Total cholesterol	rs6573778	C	T	0.544876	-0.0263	0.0039	2.96e-11	0.0201396	0.0171924	0.241429
Total cholesterol	rs6603981	T	C	0.826442	0.0351	0.0043	7.85e-15	-0.0274238	0.0201349	0.173196
Total cholesterol	rs6709904	G	A	0.099274	-0.0545	0.0083	8.39e-10	0.00518552	0.0276904	0.85145
Total cholesterol	rs6818397	G	T	0.646514	-0.0254	0.0039	9.51e-11	0.0325868	0.0186847	0.0811521
Total cholesterol	rs6882076	C	T	0.632716	0.0508	0.0037	5.35e-41	-0.0344954	0.0179034	0.0540107
[truncated: 1,887 more rows]
