# Supplementary material for: Lifestyle factors, serum parameters, metabolic comorbidities, and the risk of kidney stones: a Mendelian randomization study
Source: Front Endocrinol (Lausanne). 2023 Sep 22;14:1240171. doi: 10.3389/fendo.2023.1240171 (PMC10560039; doi:10.3389/fendo.2023.1240171)
Supplement: Supplementary file 10 [file Table_4.xlsx]

## Sheet: Sheet1
Table S4: Characteristics of the SNPs associated with modified risk factors and their association with urolithiasis in UK Biobank consortium.
Exposure	SNP	Effect allele	Other allele	eaf.exposure	beta.exposure	se.exposure	pval.exposure	beta.outcome	se.outcome	pval.outcome
Alcohol quantity (per week)	rs10085696	G	A	0.1819	-0.0160517	0.00249471	1.24e-10	5.12e-05	0.000370088	0.89
Alcohol quantity (per week)	rs10753661	A	G	0.7386	-0.0113656	0.00207506	4.24e-08	0.000432244	0.000309132	0.16
Alcohol quantity (per week)	rs11860773	C	T	0.1859	-0.0150051	0.00244381	8.35e-10	-0.00031624	0.000363065	0.38
Alcohol quantity (per week)	rs1229984	C	T	0.9712	0.188115	0.00617852	1e-200	-0.000673871	0.000969333	0.49
Alcohol quantity (per week)	rs1302808	A	C	0.168	0.0238944	0.00238944	1.36e-23	9.43e-05	0.000365602	0.8
Alcohol quantity (per week)	rs13107325	T	C	0.0795	-0.0364548	0.00391286	1.23e-20	-0.000618334	0.000546602	0.26
Alcohol quantity (per week)	rs1387766	A	G	0.6153	-0.010827	0.00198336	4.79e-08	0.000351115	0.000293795	0.23
Alcohol quantity (per week)	rs153106	C	T	0.3549	-0.0136118	0.00195858	3.63e-12	0.000554445	0.000290389	0.056
Alcohol quantity (per week)	rs16854020	A	G	0.1183	0.018083	0.0029068	4.82e-10	-0.000330191	0.000427296	0.44
Alcohol quantity (per week)	rs17177078	T	C	0.0716	-0.0249627	0.00408184	9.51e-10	0.000973711	0.000624144	0.12
Alcohol quantity (per week)	rs17542254	G	A	0.2455	0.0131418	0.00214605	8.96e-10	0.000324231	0.000317815	0.31
Alcohol quantity (per week)	rs2299409	A	G	0.498	-0.0105546	0.00193346	4.8e-08	-3.85e-05	0.000287173	0.89
Alcohol quantity (per week)	rs28680958	A	G	0.2217	-0.0135848	0.00236841	9.78e-09	-0.000215614	0.000348737	0.54
Alcohol quantity (per week)	rs28712821	A	G	0.6133	0.0283339	0.00197411	1.1e-46	1.85e-05	0.000295563	0.95
Alcohol quantity (per week)	rs28732378	G	A	0.7187	-0.0167274	0.00219076	2.24e-14	-0.00014373	0.000326161	0.66
Alcohol quantity (per week)	rs28929474	T	C	0.0169	-0.0476809	0.00713966	2.39e-11	-0.000495471	0.00101729	0.63
Alcohol quantity (per week)	rs331939	A	G	0.3628	-0.0119016	0.00202921	4.5e-09	-0.000257826	0.000301388	0.39
Alcohol quantity (per week)	rs34121753	G	A	0.5924	0.0110694	0.00195072	1.39e-08	0.000190841	0.000290583	0.51
Alcohol quantity (per week)	rs3814877	T	G	0.3827	-0.0112752	0.00197174	1.07e-08	0.000104176	0.00029206	0.72
Alcohol quantity (per week)	rs4233567	T	C	0.3459	-0.0125899	0.00201085	3.83e-10	-0.000246626	0.000303372	0.42
Alcohol quantity (per week)	rs4309187	C	A	0.6958	0.0147908	0.00208756	1.37e-12	-0.000349661	0.00030949	0.26
Alcohol quantity (per week)	rs4752999	T	C	0.328	-0.0145643	0.00207008	2.03e-12	8.33e-05	0.000306633	0.79
Alcohol quantity (per week)	rs4916723	C	A	0.4135	-0.0112709	0.00195315	8.07e-09	0.000637228	0.000293427	0.03
Alcohol quantity (per week)	rs528301	A	G	0.5706	0.0155919	0.00194899	1.25e-15	-0.000239156	0.000288181	0.41
Alcohol quantity (per week)	rs55872084	T	G	0.2266	0.0127314	0.0022684	1.98e-08	8.84e-05	0.000333882	0.79
Alcohol quantity (per week)	rs55932213	G	A	0.7018	0.0124767	0.002216	1.8e-08	0.000188627	0.000335221	0.57
Alcohol quantity (per week)	rs55938136	G	A	0.9821	-0.0177937	0.0022277	1.39e-15	0.000691221	0.000342335	0.043
Alcohol quantity (per week)	rs6106989	A	G	0.6431	0.0108994	0.00198336	3.81e-08	-0.000158743	0.000293947	0.59
Alcohol quantity (per week)	rs6573197	T	C	0.7386	-0.0122755	0.00213689	9.3e-09	0.000222574	0.000316921	0.48
Alcohol quantity (per week)	rs6739804	C	T	0.6421	-0.0129688	0.00208202	4.72e-10	0.000218102	0.000311113	0.48
Alcohol quantity (per week)	rs682011	C	T	0.5616	0.0110068	0.00194575	1.53e-08	-0.00021245	0.000288284	0.46
Alcohol quantity (per week)	rs6951574	C	T	0.4473	0.0127525	0.00193576	4.44e-11	2.05e-05	0.00028997	0.94
Alcohol quantity (per week)	rs7106546	T	G	0.7425	0.0130275	0.00228869	1.28e-08	-0.000138526	0.00034061	0.68
Alcohol quantity (per week)	rs76640332	A	G	0.2296	-0.0210081	0.00238944	1.47e-18	0.000632381	0.000343688	0.066
Alcohol quantity (per week)	rs838145	A	G	0.5815	-0.0157978	0.00194017	3.87e-16	6.36e-05	0.000289107	0.83
Smoking initiation	rs10001365	A	G	0.3787	-0.0249918	0.00364155	6.65e-12	-0.00033691	0.000294582	0.25
Smoking initiation	rs1004787	A	G	0.5398	0.0299231	0.0035714	5.27e-17	-1.84e-05	0.000288691	0.95
Smoking initiation	rs10233018	G	A	0.5129	0.027069	0.00355741	2.75e-14	0.000460076	0.000286847	0.11
Smoking initiation	rs10279261	A	G	0.6302	-0.0214194	0.00366263	5e-09	-5.51e-05	0.000296264	0.85
Smoking initiation	rs10490159	T	C	0.4115	0.0216492	0.00363352	2.59e-09	-0.000575417	0.000293306	0.05
Smoking initiation	rs10498846	T	C	0.4851	0.0206103	0.00355561	6.62e-09	0.000278819	0.000287508	0.33
Smoking initiation	rs1050847	T	C	0.5507	-0.0216231	0.00358893	1.67e-09	-6.15e-05	0.000291313	0.83
Smoking initiation	rs10905461	C	T	0.7366	-0.0239554	0.00414505	7.35e-09	-0.000156	0.000329405	0.64
Smoking initiation	rs10945141	A	G	0.2565	0.0222363	0.00405302	4.18e-08	0.000612043	0.000327621	0.062
Smoking initiation	rs11057005	G	A	0.4473	-0.0209298	0.00357892	4.85e-09	-1.57e-05	0.000290755	0.96
Smoking initiation	rs11078713	G	A	0.4076	-0.0201721	0.00360561	2.23e-08	-0.000191178	0.000291244	0.51
Smoking initiation	rs11135030	T	C	0.2903	0.0226894	0.00386851	4.41e-09	0.000355215	0.000311692	0.25
Smoking initiation	rs1154693	G	A	0.837	0.0326217	0.00491232	3.12e-11	0.000448962	0.000404591	0.27
Smoking initiation	rs11658881	G	A	0.4563	0.0201357	0.00361066	2.43e-08	2.79e-05	0.000290972	0.92
Smoking initiation	rs11712680	C	A	0.1759	-0.0270476	0.00457843	3.51e-09	-0.000285444	0.000368517	0.44
Smoking initiation	rs117143374	C	T	0.1262	0.0292897	0.00526909	2.76e-08	-0.000801059	0.000412119	0.052
Smoking initiation	rs11721059	T	C	0.4901	0.0199357	0.00356335	2.17e-08	0.000123629	0.000288444	0.67
Smoking initiation	rs11768481	A	C	0.3608	-0.0232017	0.00376381	7e-10	-1.5e-05	0.000305406	0.96
Smoking initiation	rs117695734	G	A	0.0417	-0.0551773	0.00881287	3.84e-10	0.00108145	0.000773742	0.16
Smoking initiation	rs11872397	A	G	0.2555	-0.0247725	0.00409478	1.43e-09	0.000214648	0.000330506	0.52
Smoking initiation	rs11873164	T	C	0.1312	-0.0281425	0.00495178	1.31e-08	-0.000333955	0.000390427	0.39
Smoking initiation	rs12027999	C	T	0.1521	-0.0330855	0.00533915	5.76e-10	0.00030149	0.000432783	0.49
Smoking initiation	rs12042107	C	T	0.502	-0.0222834	0.0035682	4.22e-10	0.000394101	0.000288881	0.17
Smoking initiation	rs12112638	G	A	0.2336	-0.024526	0.00404299	1.34e-09	0.000242241	0.000326219	0.46
Smoking initiation	rs12186738	T	G	0.1571	-0.0332644	0.00502051	3.42e-11	-0.000399379	0.000409536	0.33
Smoking initiation	rs12333760	C	T	0.172	-0.0290467	0.00480127	1.44e-09	-0.000788472	0.000387544	0.042
Smoking initiation	rs12441907	A	C	0.167	-0.0292051	0.00452262	1.06e-10	0.00029689	0.000365741	0.42
Smoking initiation	rs12474587	T	G	0.3986	0.0276329	0.00358234	1.25e-14	-0.000160705	0.000288677	0.58
Smoking initiation	rs12545053	G	A	0.4076	0.0202808	0.00363668	2.43e-08	0.000323695	0.000293018	0.27
Smoking initiation	rs12632110	G	A	0.663	-0.0233768	0.00375292	4.78e-10	-1.92e-06	0.000302609	0.99
Smoking initiation	rs12662631	T	C	0.3022	0.0209986	0.00383381	4.26e-08	0.000222035	0.000308861	0.47
Smoking initiation	rs12923427	T	C	0.2197	-0.0239087	0.0043724	4.44e-08	0.000302115	0.000346161	0.38
Smoking initiation	rs13030994	A	G	0.5089	0.0360925	0.0035563	3.56e-24	3.25e-05	0.000287002	0.91
Smoking initiation	rs13136052	T	G	0.4761	-0.0198097	0.00358697	3.35e-08	-0.000328064	0.000291609	0.26
Smoking initiation	rs13261666	T	G	0.5606	-0.0268946	0.00355604	3.9e-14	-0.000572537	0.000286912	0.046
Smoking initiation	rs134529	C	T	0.3787	-0.019984	0.00366078	4.85e-08	6.21e-05	0.000295201	0.83
Smoking initiation	rs1385108	T	C	0.2396	0.0246617	0.00415673	3e-09	-0.000864569	0.00033557	0.01
Smoking initiation	rs1435741	A	G	0.4274	0.0294151	0.00359095	2.64e-16	0.000518106	0.000289481	0.073
Smoking initiation	rs1445649	C	T	0.5199	0.0239932	0.00356484	1.68e-11	-0.000138893	0.000287677	0.63
Smoking initiation	rs1518393	C	A	0.5934	0.0205357	0.00365894	2.03e-08	0.000762014	0.00029731	0.01
Smoking initiation	rs17234745	C	T	0.163	-0.028562	0.0050491	1.53e-08	0.000601059	0.000406674	0.14
Smoking initiation	rs17534089	G	A	0.1302	-0.0322634	0.00518627	5.01e-10	-0.000506224	0.000418328	0.23
Smoking initiation	rs1899896	T	C	0.3091	0.0264481	0.00388691	1.04e-11	8.92e-06	0.000314607	0.98
Smoking initiation	rs1971318	T	C	0.1282	0.0285074	0.00492533	7.06e-09	0.00047233	0.00039343	0.23
Smoking initiation	rs2046850	T	C	0.2276	-0.0248139	0.00447842	3.03e-08	-0.00025152	0.000363939	0.49
Smoking initiation	rs2276825	C	T	0.2753	0.0232182	0.00415673	2.38e-08	7.83e-06	0.000335673	0.98
Smoking initiation	rs2344508	A	G	0.5467	-0.021972	0.00358324	8.82e-10	0.000443396	0.000289174	0.13
Smoking initiation	rs2378662	A	G	0.5447	0.0209482	0.00356645	4.16e-09	-3.09e-05	0.000288846	0.91
Smoking initiation	rs240963	C	T	0.8499	-0.0410444	0.00483712	2.16e-17	0.000206016	0.00039174	0.6
Smoking initiation	rs266047	A	G	0.498	-0.0305098	0.00373855	3.36e-16	-0.000558683	0.000287153	0.052
Smoking initiation	rs27003	C	T	0.6988	0.0242168	0.00383381	2.64e-10	-0.000189259	0.000312725	0.55
Smoking initiation	rs292071	C	T	0.2853	0.0235822	0.00400909	4.08e-09	0.000642134	0.000320803	0.045
Smoking initiation	rs3001723	A	G	0.326	0.0335118	0.0038983	8.12e-18	0.000576279	0.000312395	0.065
Smoking initiation	rs301805	G	T	0.5278	0.0214679	0.00361329	2.8e-09	-0.000419131	0.000291237	0.15
Smoking initiation	rs35702515	T	G	0.1561	0.0252442	0.00423093	2.43e-09	-0.000401781	0.000341047	0.24
Smoking initiation	rs359240	A	G	0.5924	0.0202957	0.00363352	2.37e-08	1.44e-05	0.000294931	0.96
Smoking initiation	rs3800227	G	A	0.6799	0.0228121	0.00405809	1.93e-08	-0.000533838	0.000329591	0.11
Smoking initiation	rs3904512	A	G	0.4205	-0.0211589	0.0035765	3.23e-09	-0.000248512	0.000288545	0.39
Smoking initiation	rs4044321	G	A	0.669	-0.0278417	0.00371058	6.08e-14	8.6e-05	0.000299261	0.77
Smoking initiation	rs4236259	G	T	0.5219	-0.0247689	0.00355661	3.35e-12	2.97e-05	0.000289594	0.92
Smoking initiation	rs4523689	G	A	0.4254	-0.0206091	0.00364321	1.55e-08	0.000197494	0.000293304	0.5
Smoking initiation	rs4543592	C	T	0.4911	0.0219314	0.00356244	7.46e-10	4.92e-05	0.00028721	0.86
Smoking initiation	rs4549681	G	A	0.5557	-0.0236966	0.00373743	2.29e-10	0.000213922	0.000288026	0.46
Smoking initiation	rs4571506	T	C	0.4811	-0.0275747	0.00356881	1.09e-14	-0.000858538	0.000288327	0.0029
Smoking initiation	rs4674993	G	A	0.1909	-0.0252122	0.00443618	1.32e-08	-0.000353188	0.000359283	0.33
Smoking initiation	rs4785836	C	T	0.4006	-0.0204704	0.00365894	2.26e-08	-0.000171785	0.000296725	0.56
Smoking initiation	rs56820925	T	C	0.3549	-0.0218638	0.00387715	1.73e-08	0.000262382	0.000297727	0.38
Smoking initiation	rs6050446	G	A	0.9692	0.0583075	0.0103074	1.56e-08	0.00040665	0.000804505	0.61
Smoking initiation	rs62098013	A	G	0.3429	0.0203387	0.00369489	3.66e-08	-6.89e-05	0.000300862	0.82
Smoking initiation	rs6265	T	C	0.1968	-0.0317863	0.00457843	3.77e-12	0.000833538	0.000365679	0.023
Smoking initiation	rs6433897	C	T	0.7515	0.0224483	0.00405809	3.16e-08	0.000164848	0.000325791	0.61
Smoking initiation	rs6669839	T	C	0.1899	0.0260041	0.0043955	3.36e-09	-0.000604237	0.000352657	0.087
Smoking initiation	rs6728726	C	T	0.83	0.0354486	0.00473279	6.73e-14	-0.000273406	0.000379283	0.47
Smoking initiation	rs6893752	G	A	0.7525	-0.0240995	0.00407357	3.25e-09	0.000178589	0.000327337	0.59
Smoking initiation	rs6948707	G	T	0.4076	0.0224656	0.00360199	4.5e-10	0.000331697	0.000290323	0.25
Smoking initiation	rs7024924	C	T	0.1839	0.0257703	0.00468939	3.96e-08	0.000836511	0.000377126	0.027
Smoking initiation	rs7197072	T	C	0.2555	-0.0247672	0.0041686	2.77e-09	-0.000399218	0.000342739	0.24
Smoking initiation	rs7224742	T	C	0.6332	-0.0207099	0.00365532	1.43e-08	-0.00047406	0.000295577	0.11
Smoking initiation	rs7322872	T	C	0.7883	-0.0255713	0.00433474	3.58e-09	0.000154414	0.000353252	0.66
Smoking initiation	rs7555507	T	C	0.4563	-0.0241444	0.00355604	1.14e-11	0.000228842	0.000286987	0.43
Smoking initiation	rs76214862	C	A	0.2167	-0.0249903	0.00454745	3.99e-08	-5.44e-05	0.000368352	0.88
Smoking initiation	rs7631735	T	G	0.5686	0.0202273	0.00364471	2.79e-08	-0.000244845	0.000292499	0.4
Smoking initiation	rs76608582	A	C	0.0457	-0.0495575	0.00825958	1.94e-09	-0.000864132	0.00070362	0.22
Smoking initiation	rs7901883	A	G	0.2584	-0.0245289	0.00425066	7.98e-09	-1.83e-05	0.000342065	0.96
Smoking initiation	rs7929518	G	A	0.7724	0.0242377	0.00428466	1.56e-08	0.000625921	0.000347328	0.072
Smoking initiation	rs7938812	G	T	0.4364	0.0437914	0.00363668	2.71e-33	0.000792475	0.000294299	0.0071
Smoking initiation	rs7969559	G	A	0.6819	-0.0243756	0.00395946	7.31e-10	0.000150452	0.000319748	0.64
Smoking initiation	rs8039513	G	A	0.1759	0.0263853	0.00453171	5.68e-09	4.08e-05	0.000368639	0.91
Smoking initiation	rs846799	G	A	0.5119	-0.0209452	0.00355565	3.87e-09	-0.000898263	0.000288656	0.0019
Smoking initiation	rs9401770	A	G	0.2932	0.0277307	0.003986	3.47e-12	1.3e-05	0.000324026	0.97
Smoking initiation	rs993700	C	T	0.7674	-0.025928	0.00429163	1.53e-09	-0.000282021	0.00034441	0.41
Coffee intake	rs1057868	T	C	0.29	0.039	0.003	5.26e-33	-0.000422985	0.000316956	0.18
Coffee intake	rs10865548	G	A	0.83	0.031	0.004	4.46e-15	-0.000358613	0.000380167	0.35
Coffee intake	rs1260326	C	T	0.61	0.027	0.003	2.62e-19	-0.00115274	0.000293333	8.5e-05
Coffee intake	rs1956218	G	A	0.56	0.016	0.003	3.62e-08	-0.000152017	0.00029001	0.6
Coffee intake	rs2330783	G	T	0.99	0.091	0.013	1.57e-12	-0.00266348	0.0012223	0.029
Coffee intake	rs2472297	T	C	0.27	0.091	0.003	5.19e-155	-0.000428695	0.000323521	0.19
Coffee intake	rs34060476	G	A	0.13	0.038	0.004	5.06e-18	-0.00040659	0.000420705	0.33
Coffee intake	rs4410790	C	T	0.63	0.079	0.003	5.59e-141	-0.000540608	0.000297778	0.069
Coffee intake	rs574367	T	G	0.21	0.021	0.004	8.06e-09	0.000211878	0.000350811	0.55
Coffee intake	rs66723169	A	C	0.23	0.029	0.004	9.88e-17	-0.000179544	0.000341168	0.6
Coffee intake	rs73073176	C	T	0.87	0.046	0.004	5.56e-25	-0.00108766	0.000427851	0.011
Plasma caffeine levels	rs2470893	T	C	0.31	0.12	0.016	5.15e-14	-0.000361448	0.000303657	0.23
Plasma caffeine levels	rs4410790	C	T	0.62	0.15	0.017	2.36e-19	-0.000540608	0.000297778	0.069
Carbohydrate intake	rs10206338	A	G	0.572	-0.016	0.003	1.52e-08	7.14e-05	0.000290683	0.81
Carbohydrate intake	rs10433500	A	G	0.63	0.016	0.003	1.96e-08	0.000172287	0.000298627	0.56
Carbohydrate intake	rs10510554	T	C	0.436	0.019	0.003	2.94e-12	-0.000199781	0.000290259	0.49
Carbohydrate intake	rs10962121	T	G	0.479	-0.015	0.003	3.4e-08	8.22e-05	0.00028698	0.77
Carbohydrate intake	rs2472297	T	C	0.206	-0.018	0.003	3.73e-08	-0.000428695	0.000323521	0.19
Carbohydrate intake	rs36123991	T	G	0.186	0.021	0.004	8.24e-09	0.000811805	0.000372181	0.029
Carbohydrate intake	rs4420638	A	G	0.822	-0.024	0.004	8.85e-11	0.00066562	0.00036458	0.068
Carbohydrate intake	rs7012637	A	G	0.492	0.017	0.003	4.68e-10	-0.00012177	0.000289167	0.67
Carbohydrate intake	rs7190396	T	G	0.599	0.018	0.003	2.39e-10	-0.000739812	0.000293365	0.012
Carbohydrate intake	rs838144	T	C	0.534	-0.023	0.003	3.26e-17	4.58e-05	0.000287155	0.87
Fat intake	rs10468280	A	G	0.611	-0.019	0.003	7.02e-12	-0.00073708	0.000293469	0.012
Fat intake	rs1229984	T	C	0.048	0.098	0.009	2.64e-28	0.000673871	0.000969333	0.49
Fat intake	rs33988101	T	G	0.499	-0.029	0.003	1.66e-26	-2.88e-05	0.00028869	0.92
Fat intake	rs57193069	A	G	0.553	-0.016	0.003	1.8e-08	-0.000290051	0.000288197	0.31
Fat intake	rs7012814	A	G	0.492	-0.019	0.003	1.12e-11	-0.00012487	0.000289116	0.67
Protein intake	rs13146907	A	G	0.625	-0.022	0.003	1.24e-14	7.59e-06	0.000296819	0.98
Protein intake	rs1603978	A	C	0.694	0.019	0.003	1.35e-10	-0.000114726	0.000312404	0.71
Protein intake	rs445551	A	G	0.317	0.019	0.003	1.49e-08	-0.000234704	0.00031097	0.45
Protein intake	rs55872725	T	C	0.4	0.018	0.003	2.09e-10	0.000717898	0.000292179	0.014
Protein intake	rs838133	A	G	0.425	-0.032	0.003	4.52e-26	0.000178053	0.000296254	0.55
Sleep duration	rs10173260	C	T	0.606235	0.0128368	0.00231322	2.9e-08	-4.45e-05	0.000293099	0.88
Sleep duration	rs10483350	G	A	0.195418	0.017369	0.0028676	1.5e-09	-0.000140265	0.000363226	0.7
Sleep duration	rs10761674	T	C	0.522666	-0.0123329	0.00226591	4.2e-08	0.000284073	0.000286952	0.32
Sleep duration	rs1079727	C	T	0.157818	0.0182922	0.00310347	5.3e-09	0.000277798	0.000393188	0.48
Sleep duration	rs10973207	T	G	0.157677	0.0204339	0.00312394	6e-11	0.000334835	0.000395812	0.4
Sleep duration	rs11039544	A	G	0.162221	-0.018389	0.00307361	1.9e-09	0.000242762	0.000390157	0.53
Sleep duration	rs11190970	A	G	0.201339	-0.015379	0.00282318	4.6e-08	0.000577769	0.000357584	0.11
Sleep duration	rs112230981	G	A	0.05016	-0.0315275	0.00522787	2.2e-09	0.000550729	0.000662197	0.41
Sleep duration	rs113113059	C	T	0.22	-0.0161406	0.00273732	8.4e-09	0.000363674	0.000346965	0.29
Sleep duration	rs11567976	T	C	0.570908	0.0128042	0.00228516	2.1e-08	0.000363244	0.000289757	0.21
Sleep duration	rs11621908	T	C	0.082859	-0.0240951	0.00416298	5.6e-09	-0.000399299	0.000528256	0.45
Sleep duration	rs11885663	T	C	0.247809	0.0162176	0.00261811	8.6e-10	0.000411564	0.00033195	0.22
Sleep duration	rs12246842	G	A	0.540185	-0.0133949	0.00227425	3.9e-09	7.61e-05	0.000287873	0.79
Sleep duration	rs12567114	A	G	0.275802	0.0148307	0.0025403	4.3e-09	-0.000323046	0.000322453	0.32
Sleep duration	rs12607679	C	T	0.262283	-0.0201387	0.00259284	8.3e-15	-4.59e-05	0.000328089	0.89
Sleep duration	rs13088093	G	T	0.336317	0.0162722	0.00240235	7e-12	-0.000186962	0.000304402	0.54
Sleep duration	rs13109404	G	T	0.071976	-0.0312035	0.00440829	1.4e-12	-0.000242826	0.00055824	0.66
Sleep duration	rs1517572	C	A	0.580536	0.0146443	0.00229467	1.5e-10	-0.00089621	0.00029058	0.002
Sleep duration	rs1553132	G	A	0.258433	0.0145068	0.00258447	2.5e-08	-0.000121036	0.000326872	0.71
Sleep duration	rs17427571	G	A	0.315687	-0.0138255	0.00243544	1.3e-08	0.00029405	0.000308539	0.34
Sleep duration	rs174560	C	T	0.314215	0.0135751	0.00243675	2.8e-08	0.000147823	0.000308544	0.63
Sleep duration	rs1939455	T	G	0.120554	-0.0204253	0.00356118	1.2e-08	0.000160231	0.000452952	0.72
Sleep duration	rs205024	T	C	0.383735	0.0138261	0.00232711	3.9e-09	-0.000675367	0.000294734	0.022
Sleep duration	rs2072727	C	T	0.56383	-0.0132425	0.00228506	7.9e-09	-2.75e-05	0.000289138	0.92
Sleep duration	rs2192528	G	A	0.519935	-0.0133687	0.0022692	2.7e-09	-8.43e-05	0.000287375	0.77
Sleep duration	rs2231265	G	A	0.772289	0.014955	0.00269917	2.7e-08	0.000233639	0.000341633	0.49
Sleep duration	rs2696429	A	G	0.226374	-0.0168884	0.00270763	4e-10	0.000847347	0.00035526	0.017
Sleep duration	rs2717076	T	C	0.627416	0.0184107	0.00234091	3.1e-15	0.000669171	0.000296843	0.024
Sleep duration	rs3027234	T	C	0.227151	-0.0151536	0.00270628	2.3e-08	0.000137966	0.000342315	0.69
Sleep duration	rs3095508	A	C	0.406471	-0.0153518	0.00230437	3.1e-11	-0.000305644	0.000291753	0.29
Sleep duration	rs34354917	A	C	0.289528	-0.0137464	0.00250081	3.9e-08	1.56e-06	0.000316625	1
Sleep duration	rs34556183	G	A	0.280394	-0.0169228	0.00252323	2.3e-11	-0.000404522	0.000319163	0.2
Sleep duration	rs34731055	T	C	0.18089	0.0194603	0.00294778	3.7e-11	-0.000285383	0.000373774	0.45
Sleep duration	rs35531607	C	T	0.474083	0.0128402	0.00227278	1.5e-08	5.53e-06	0.000287938	0.98
Sleep duration	rs365663	G	A	0.454037	-0.0146291	0.00227857	1e-10	0.000166155	0.000288715	0.56
Sleep duration	rs374153	T	C	0.841915	-0.0176119	0.00310308	9.1e-09	-0.00068759	0.000392736	0.08
Sleep duration	rs3751046	G	A	0.146493	0.0194129	0.00320818	1.1e-09	-6.92e-05	0.000406076	0.86
Sleep duration	rs4592416	G	A	0.464407	0.0146828	0.0022701	9.3e-11	0.000383028	0.000287576	0.18
Sleep duration	rs4767550	G	A	0.414138	0.0143001	0.0023096	6.3e-10	-4.98e-05	0.000292499	0.86
Sleep duration	rs4841498	T	C	0.51304	-0.0139954	0.00226922	1.2e-09	0.000581906	0.000287432	0.043
Sleep duration	rs55658675	T	C	0.355062	-0.0131415	0.00236892	2e-08	0.000418746	0.000299678	0.16
Sleep duration	rs56372231	T	C	0.334093	0.0169439	0.00239981	2.2e-12	1.76e-06	0.000303892	1
Sleep duration	rs61796569	T	C	0.269583	0.0154442	0.00256443	1.5e-09	-0.000561935	0.000325063	0.084
Sleep duration	rs61985058	T	C	0.143176	0.0185938	0.00322893	1.3e-08	-0.000389989	0.000408946	0.34
Sleep duration	rs62120041	C	T	0.066098	-0.0261113	0.00457497	9.6e-09	-0.000468109	0.0005795	0.42
Sleep duration	rs6575005	C	T	0.242146	-0.0155637	0.00264172	4.4e-09	0.000161236	0.000334556	0.63
Sleep duration	rs7198661	C	T	0.497682	-0.0133829	0.00227449	3.9e-09	-0.000192947	0.000288082	0.5
Sleep duration	rs73219758	A	G	0.291936	-0.0164012	0.00249526	5.6e-11	0.000751772	0.000316283	0.017
Sleep duration	rs75539574	C	A	0.085792	0.0362482	0.00406522	6.9e-19	0.000284077	0.000515984	0.58
Sleep duration	rs7556815	A	G	0.219144	0.0407248	0.00274023	1.3e-49	-0.000559569	0.000347492	0.11
Sleep duration	rs7644809	C	T	0.578394	-0.0130621	0.00230148	1.6e-08	-8.57e-06	0.000291656	0.98
Sleep duration	rs7806045	C	T	0.245297	-0.0147916	0.00262577	1.4e-08	-5.38e-05	0.000332756	0.87
Sleep duration	rs7915425	C	T	0.825318	-0.0190638	0.00298959	2e-10	1.31e-05	0.000379143	0.97
Sleep duration	rs8038326	G	A	0.27309	-0.0159204	0.0025407	2.8e-10	-0.000823507	0.000321998	0.011
Sleep duration	rs9345234	C	A	0.578016	0.0130117	0.00229893	1.8e-08	0.000170525	0.000291212	0.56
Sleep duration	rs9382445	C	T	0.37695	-0.014536	0.00233387	4.8e-10	-0.0001967	0.000295371	0.51
Sleep duration	rs9937053	A	G	0.423305	-0.0169348	0.00229041	1.2e-13	0.000440127	0.000290092	0.13
Insomnia	rs1015438	A	G	0.236469	0.00657874	0.000863	2.51e-14	-9.78e-06	0.000368638	0.98
Insomnia	rs1031654	A	C	0.796444	-0.00599227	0.000863	3.88e-12	-7.95e-05	0.000357809	0.82
Insomnia	rs1038093	C	T	0.393246	-0.00547142	0.000865	2.47e-10	-0.000336094	0.000297069	0.26
Insomnia	rs10739951	C	T	0.480167	-0.00606554	0.000863	2.12e-12	-0.000980536	0.000293163	0.00082
Insomnia	rs10756571	T	C	0.697628	0.00489191	0.000869	1.8e-08	0.000152232	0.000310259	0.62
Insomnia	rs10758593	A	G	0.437296	-0.00505416	0.000864	4.9e-09	0.00046946	0.000292358	0.11
Insomnia	rs10800992	T	C	0.391104	0.00599588	0.000864	3.84e-12	-0.000546449	0.00028828	0.058
Insomnia	rs10858247	C	T	0.343306	-0.00492216	0.000867	1.38e-08	0.000124112	0.000304365	0.68
Insomnia	rs10898136	G	A	0.392568	-0.00579715	0.00102496	1.55e-08	0.000472421	0.000289957	0.1
Insomnia	rs10944696	A	G	0.319828	-0.00499185	0.000865	7.99e-09	-0.000299135	0.000314541	0.34
Insomnia	rs10947428	C	T	0.203683	0.00807665	0.000864	9.06e-21	-0.000354512	0.000348523	0.31
Insomnia	rs10947690	G	A	0.2749	0.00598736	0.000863	4.04e-12	0.000217852	0.000325729	0.5
Insomnia	rs10955647	T	G	0.529941	0.00486399	0.000864	1.84e-08	0.000161832	0.000286988	0.57
Insomnia	rs11083299	T	C	0.477628	-0.00491491	0.000865	1.32e-08	0.000347119	0.000290096	0.23
Insomnia	rs11090039	A	G	0.26008	0.00519828	0.000865	1.82e-09	0.00013242	0.000317207	0.68
Insomnia	rs11119409	T	C	0.512895	-0.00493093	0.000865	1.19e-08	-1.23e-05	0.000291372	0.97
Insomnia	rs111395229	A	G	0.227683	-0.00611859	0.00102472	2.36e-09	7.98e-05	0.000330674	0.81
Insomnia	rs11149313	G	A	0.335091	-0.00516906	0.000866	2.38e-09	0.00033681	0.000324894	0.3
Insomnia	rs113851554	T	G	0.0626358	0.0130306	0.000863	1.56e-51	-0.000171064	0.0006398	0.79
Insomnia	rs1147852	A	G	0.296478	0.00527896	0.000864	9.94e-10	-0.00021442	0.000310669	0.49
Insomnia	rs11588755	A	G	0.508185	-0.00504922	0.000864	5.14e-09	0.000275908	0.000287113	0.34
Insomnia	rs11605348	A	G	0.383205	-0.00620101	0.000864	7.01e-13	7.43e-05	0.000301073	0.81
Insomnia	rs116466468	C	T	0.262776	-0.00549129	0.000864	2.11e-10	0.000266827	0.000335207	0.43
Insomnia	rs11650182	G	A	0.0885662	-0.00484276	0.000864	2.09e-08	-0.000579591	0.000564955	0.3
Insomnia	rs1167132	T	C	0.428935	0.00497084	0.000864	8.73e-09	-4.57e-05	0.000293644	0.88
Insomnia	rs11676140	A	G	0.463034	0.00640113	0.00102451	4.17e-10	-0.000150691	0.00028987	0.6
Insomnia	rs118166957	T	C	0.128768	0.00712322	0.000866	1.95e-16	0.000139293	0.000390403	0.72
Insomnia	rs12246855	G	A	0.326906	-0.00566242	0.00102506	3.32e-08	0.000664715	0.000337206	0.049
Insomnia	rs12310246	A	G	0.205584	0.00568126	0.000864	4.74e-11	0.000164685	0.000332437	0.62
Insomnia	rs12520974	C	T	0.505089	0.00520727	0.000864	1.69e-09	0.000720009	0.000286782	0.012
Insomnia	rs12605642	T	G	0.487141	0.00517577	0.000864	2.13e-09	-0.000271631	0.000287088	0.34
Insomnia	rs12684080	T	C	0.0867199	-0.00553727	0.000864	1.48e-10	0.00057728	0.000619133	0.35
Insomnia	rs12807357	T	C	0.348617	0.00522257	0.000865	1.54e-09	0.000520456	0.000308851	0.092
Insomnia	rs1289939	C	T	0.767138	0.00502496	0.000864	6e-09	-0.00023732	0.000339803	0.48
Insomnia	rs12912299	T	C	0.445221	-0.00627671	0.000867	4.42e-13	-9.8e-05	0.000288708	0.73
Insomnia	rs12983032	A	G	0.322587	-0.00586953	0.000864	1.07e-11	-0.000486403	0.000301717	0.11
Insomnia	rs13010288	T	G	0.0918664	-0.00589146	0.000864	9.26e-12	-0.000306512	0.000420692	0.47
Insomnia	rs13135092	G	A	0.0543478	0.00707322	0.000863	2.53e-16	-0.00065228	0.000522971	0.21
Insomnia	rs13138995	G	A	0.621179	-0.00487519	0.000868	1.97e-08	0.000252544	0.000296201	0.39
Insomnia	rs13253948	C	T	0.413654	0.00696077	0.0010241	1.07e-11	0.000141703	0.000288681	0.62
Insomnia	rs1440480	G	A	0.649327	0.00563077	0.00102508	3.96e-08	0.00055556	0.000299358	0.063
Insomnia	rs149249498	T	G	0.0752084	0.00656122	0.00102439	1.51e-10	-0.00049552	0.00050739	0.33
Insomnia	rs1536053	T	C	0.32976	-0.00503271	0.000865	6.04e-09	-0.000339994	0.000309199	0.27
Insomnia	rs1567084	G	A	0.450694	-0.00485328	0.000867	2.14e-08	-8.55e-05	0.000288243	0.77
Insomnia	rs1580173	A	G	0.539498	0.00483417	0.000865	2.28e-08	0.000316561	0.000289091	0.27
Insomnia	rs1620977	G	A	0.737341	-0.00658704	0.000863	2.27e-14	0.000334222	0.000324423	0.3
Insomnia	rs16903122	T	C	0.233407	0.0069368	0.000863	9.04e-16	-0.000869866	0.000330958	0.0086
Insomnia	rs16990210	C	T	0.134797	0.00485325	0.000864	1.97e-08	-9.79e-07	0.000398901	1
Insomnia	rs17005118	A	G	0.269036	0.00534649	0.000864	6.13e-10	0.000217466	0.000325235	0.5
Insomnia	rs17025198	A	G	0.267031	0.00484101	0.000865	2.19e-08	-0.000346335	0.000355751	0.33
Insomnia	rs17083297	A	C	0.104529	-0.00488201	0.000864	1.6e-08	-0.000785223	0.000375984	0.037
Insomnia	rs17223714	G	A	0.231189	-0.00547146	0.000864	2.44e-10	-0.000147163	0.000350555	0.67
Insomnia	rs17367725	T	C	0.34607	-0.00496647	0.000865	9.29e-09	0.000107394	0.000300744	0.72
Insomnia	rs17520265	A	G	0.0217865	-0.00480505	0.000866	2.87e-08	0.000757601	0.000765266	0.32
Insomnia	rs17643634	T	C	0.142495	-0.00641241	0.000866	1.34e-13	0.000137674	0.000386532	0.72
Insomnia	rs176644	T	G	0.442021	0.00497235	0.000866	9.49e-09	-6.23e-05	0.000293152	0.83
Insomnia	rs1927902	C	T	0.752086	-0.00666262	0.000863	1.15e-14	0.000313774	0.000329788	0.34
Insomnia	rs2089358	T	C	0.693677	-0.00546927	0.000866	2.75e-10	0.000403786	0.000315599	0.2
Insomnia	rs224029	C	T	0.564387	0.00546372	0.000864	2.51e-10	8.77e-05	0.000292315	0.76
Insomnia	rs2286729	A	G	0.0594766	0.0056641	0.000863	5.37e-11	0.000326017	0.00050621	0.52
Insomnia	rs2364921	C	T	0.508164	0.00484414	0.000865	2.13e-08	-0.000376204	0.000287785	0.19
Insomnia	rs2365661	G	A	0.266606	0.00480219	0.000869	3.3e-08	0.000202002	0.000320132	0.53
Insomnia	rs2388840	A	G	0.612641	-0.00524195	0.000865	1.37e-09	-0.000210695	0.000290538	0.47
Insomnia	rs2389631	C	A	0.389877	0.00549346	0.000864	2.03e-10	0.000426412	0.000304447	0.16
Insomnia	rs240112	A	C	0.542302	-0.00542511	0.000865	3.58e-10	-0.000958788	0.000288939	0.00091
Insomnia	rs2418884	G	T	0.350291	0.00739166	0.00102378	5.21e-13	4.56e-05	0.000301773	0.88
Insomnia	rs2431108	C	T	0.325771	0.00719259	0.000863	7.83e-17	0.000505634	0.000305019	0.097
Insomnia	rs2598293	T	C	0.477786	0.00515064	0.000864	2.48e-09	0.000283457	0.000286487	0.32
Insomnia	rs2838787	A	G	0.389151	-0.00499763	0.000865	7.65e-09	0.000375425	0.000294173	0.2
Insomnia	rs28552587	G	A	0.449002	-0.004777	0.000865	3.3e-08	-0.000238792	0.000288974	0.41
Insomnia	rs28582096	A	G	0.184554	-0.00636148	0.000863	1.74e-13	-0.000774784	0.000356283	0.03
Insomnia	rs28611339	T	G	0.160805	0.00560767	0.000864	8.46e-11	-0.000620146	0.000429053	0.15
Insomnia	rs314281	C	T	0.552393	0.00621482	0.000863	6.03e-13	-0.000130688	0.000287631	0.65
Insomnia	rs3184470	A	G	0.451357	-0.00528379	0.000864	9.73e-10	-0.000776507	0.00030086	0.0099
Insomnia	rs324017	C	A	0.697804	-0.00521239	0.000864	1.61e-09	0.000331894	0.000314808	0.29
Insomnia	rs34967082	A	G	0.431198	0.00508204	0.000866	4.34e-09	0.000222256	0.000291818	0.45
Insomnia	rs35110063	A	G	0.484398	0.00560369	0.000864	8.82e-11	-0.000268285	0.000289574	0.35
Insomnia	rs35322724	A	C	0.50428	0.0070455	0.000865	3.75e-16	-0.000191977	0.00029157	0.51
Insomnia	rs35539975	G	A	0.25109	-0.00506621	0.000864	4.49e-09	0.00018761	0.000344766	0.59
Insomnia	rs35580017	T	C	0.188508	-0.00642357	0.00102449	3.61e-10	-0.000654162	0.000369769	0.077
Insomnia	rs3774751	T	G	0.469497	-0.00591494	0.000863	7.32e-12	3.54e-05	0.000287547	0.9
Insomnia	rs429358	C	T	0.13181	-0.00483982	0.000864	2.13e-08	-0.0010018	0.000394958	0.011
Insomnia	rs4588900	A	G	0.512755	0.00488551	0.000864	1.57e-08	0.000504268	0.000286737	0.079
Insomnia	rs4664299	C	T	0.796699	0.00505335	0.000864	4.95e-09	0.000422006	0.000338347	0.21
Insomnia	rs4684703	A	G	0.56141	0.00672127	0.00102427	5.29e-11	0.000100519	0.000290924	0.73
Insomnia	rs4702	A	G	0.586	-0.00696481	0.000863	6.78e-16	-0.000238393	0.000288364	0.41
Insomnia	rs4709655	T	C	0.0905917	-0.00513852	0.000867	3.09e-09	-0.000724972	0.000441356	0.1
Insomnia	rs4767645	T	G	0.453619	-0.00536649	0.000869	6.47e-10	5.27e-05	0.000289984	0.86
Insomnia	rs4788203	A	G	0.441606	-0.00503019	0.000866	6.32e-09	0.000127928	0.000290029	0.66
Insomnia	rs492858	T	C	0.0868698	-0.0051072	0.000864	3.46e-09	0.00120799	0.000541164	0.026
Insomnia	rs4981170	G	A	0.793831	0.00619812	0.000864	7.33e-13	2.58e-05	0.000363601	0.94
Insomnia	rs524859	A	G	0.304032	-0.00610854	0.000863	1.48e-12	-0.000133942	0.000298471	0.65
Insomnia	rs55633567	A	G	0.606793	-0.00483488	0.000868	2.59e-08	9.47e-05	0.000292357	0.75
Insomnia	rs55772859	A	C	0.357975	0.00568344	0.000864	4.82e-11	0.000290105	0.000309358	0.35
Insomnia	rs55972276	A	C	0.114016	0.00725097	0.000862	4.19e-17	2.78e-05	0.000415082	0.95
Insomnia	rs56210137	G	T	0.78836	-0.00594208	0.00102485	6.72e-09	-7.74e-05	0.00035489	0.83
Insomnia	rs57001955	C	A	0.528562	-0.00664278	0.00102433	8.89e-11	8.93e-05	0.000289536	0.76
Insomnia	rs5877	C	T	0.322311	-0.00492672	0.000865	1.23e-08	-1.5e-05	0.000306088	0.96
Insomnia	rs6019663	C	T	0.752452	-0.00533648	0.000864	6.47e-10	0.00020956	0.000314118	0.5
Insomnia	rs60565673	G	T	0.375589	0.00610147	0.000863	1.59e-12	6.84e-05	0.000296202	0.82
Insomnia	rs61921611	C	T	0.275418	0.00591026	0.000864	7.84e-12	0.000268594	0.000311196	0.39
Insomnia	rs62068188	C	T	0.156992	-0.00528372	0.000869	1.18e-09	-0.000331496	0.000385625	0.39
Insomnia	rs62097903	G	A	0.449328	0.00553439	0.000864	1.48e-10	3.54e-05	0.000290876	0.9
Insomnia	rs62158170	G	A	0.198144	-0.00783129	0.000864	1.2e-19	-0.000607168	0.00035026	0.083
Insomnia	rs62258944	G	A	0.239204	0.00618286	0.00102467	1.6e-09	0.000646557	0.000330126	0.05
Insomnia	rs62264767	C	A	0.151669	-0.00662964	0.000864	1.63e-14	-0.000686833	0.000403013	0.088
Insomnia	rs62383308	A	G	0.0902174	-0.00475208	0.000865	3.98e-08	0.000140761	0.000523379	0.79
Insomnia	rs62429521	A	C	0.184727	0.00520522	0.000865	1.78e-09	8.7e-05	0.000404445	0.83
Insomnia	rs62456370	G	A	0.740149	-0.00642356	0.00102449	3.61e-10	0.000283619	0.000330107	0.39
Insomnia	rs6465151	T	C	0.143687	0.00519408	0.000865	1.9e-09	-0.000203742	0.000454665	0.65
Insomnia	rs647905	T	C	0.547602	0.00479419	0.000864	2.87e-08	-0.000446971	0.000287162	0.12
Insomnia	rs6510033	G	A	0.227406	0.00472101	0.000864	4.66e-08	5.75e-05	0.00032193	0.86
Insomnia	rs6562066	C	T	0.638302	-0.00554716	0.000864	1.38e-10	-0.000228242	0.000297526	0.44
Insomnia	rs6589988	G	A	0.32131	0.00506359	0.000865	4.7e-09	4.35e-05	0.000306485	0.89
Insomnia	rs6601080	A	G	0.639535	0.00484407	0.000866	2.21e-08	-0.000656992	0.000307014	0.032
Insomnia	rs66858749	A	G	0.396817	0.00490573	0.000864	1.36e-08	-6.64e-05	0.000288957	0.82
Insomnia	rs6690101	C	T	0.549782	0.00485024	0.000865	2.09e-08	0.000392125	0.000288634	0.17
Insomnia	rs6702604	G	A	0.443496	0.00524047	0.000864	1.3e-09	-9.73e-05	0.000290431	0.74
Insomnia	rs671985	A	G	0.438161	-0.00545228	0.000864	2.79e-10	-0.000524745	0.000288615	0.069
Insomnia	rs6888135	A	C	0.490178	0.00556318	0.000864	1.21e-10	-0.000298024	0.00028673	0.3
Insomnia	rs694786	C	T	0.576644	0.00634397	0.000863	1.97e-13	0.000309993	0.000287631	0.28
Insomnia	rs6967168	G	T	0.232058	0.00554202	0.000864	1.39e-10	0.000118273	0.000331774	0.72
Insomnia	rs6973090	A	G	0.239241	-0.00474416	0.000866	4.31e-08	0.000636531	0.000331681	0.055
Insomnia	rs6978112	T	C	0.409356	0.00484975	0.000866	2.11e-08	2.56e-05	0.000291787	0.93
Insomnia	rs699844	G	A	0.0456356	-0.0047513	0.000866	4.11e-08	0.000207731	0.000520898	0.69
Insomnia	rs701394	G	A	0.401237	0.00500596	0.000864	6.83e-09	-0.000187358	0.000298707	0.53
Insomnia	rs715338	A	G	0.607572	0.0059147	0.000865	7.85e-12	0.000310655	0.000291084	0.29
Insomnia	rs7214267	A	G	0.584308	-0.00623555	0.000863	5.09e-13	0.0006163	0.000290902	0.034
Insomnia	rs72657797	T	C	0.152758	-0.0061051	0.000863	1.52e-12	-0.0002406	0.000376799	0.52
Insomnia	rs728017	G	A	0.575598	0.00495776	0.000864	9.51e-09	0.00044252	0.00029379	0.13
Insomnia	rs72820274	A	G	0.413524	0.00492533	0.000866	1.28e-08	0.000553817	0.000291218	0.057
Insomnia	rs72899452	T	C	0.0644339	0.00528091	0.000864	1e-09	-0.000541858	0.00057888	0.35
Insomnia	rs73204027	C	T	0.50274	-0.00738759	0.00102378	5.36e-13	-0.000174846	0.000291246	0.55
Insomnia	rs7571486	A	G	0.318348	-0.00490139	0.000864	1.4e-08	-0.000150083	0.000331161	0.65
Insomnia	rs76145129	T	G	0.12246	-0.00480881	0.000865	2.73e-08	-0.000324912	0.00043483	0.45
Insomnia	rs80286526	C	A	0.0769996	-0.00562158	0.00102509	4.15e-08	-0.0007955	0.000522073	0.13
Insomnia	rs8076183	T	C	0.524	-0.005458	0.000865	2.75e-10	-0.000672438	0.000288964	0.02
Insomnia	rs8081659	T	C	0.492288	0.00623489	0.00102463	1.17e-09	0.000407128	0.00030002	0.17
Insomnia	rs8180457	C	T	0.816824	0.00587628	0.000865	1.12e-11	-8.72e-05	0.000392169	0.82
Insomnia	rs823247	T	C	0.522934	-0.00538292	0.000867	5.25e-10	0.000285743	0.000288277	0.32
Insomnia	rs874168	C	T	0.448968	-0.00498692	0.000864	7.95e-09	-0.000536163	0.000286995	0.062
Insomnia	rs908668	T	C	0.218126	0.00584479	0.000865	1.41e-11	-0.000390575	0.000351954	0.27
Insomnia	rs910187	A	G	0.396295	-0.0048794	0.000864	1.63e-08	-0.000361418	0.000296414	0.22
Insomnia	rs940780	C	T	0.659215	-0.00529941	0.000864	8.5e-10	0.000398332	0.000298403	0.18
Insomnia	rs9411335	A	G	0.703341	-0.00501557	0.000864	6.45e-09	-0.000568988	0.000306848	0.064
Insomnia	rs9527083	A	G	0.650618	-0.010277	0.000866	1.61e-32	0.000618057	0.000306903	0.044
Insomnia	rs9653490	T	C	0.648117	0.00620837	0.00102465	1.37e-09	1.85e-05	0.000321451	0.95
Insomnia	rs9672549	C	T	0.617994	0.00661321	0.00102435	1.07e-10	9.94e-06	0.000298672	0.97
Insomnia	rs9889282	C	A	0.406559	0.00597996	0.000865	4.7e-12	-3.32e-05	0.000295148	0.91
Insomnia	rs9931543	C	T	0.283273	-0.00614777	0.000864	1.11e-12	-1.45e-05	0.000326207	0.96
Insomnia	rs9964420	A	C	0.277657	0.00473451	0.000866	4.54e-08	-0.000283366	0.00031261	0.36
Moderate-vigorous physical activity	rs10145335	A	G	0.250611	0.0141221	0.00254139	2.7e-08	0.00024737	0.000330222	0.45
Moderate-vigorous physical activity	rs1043595	A	G	0.282865	-0.014411	0.00245416	4.3e-09	-0.000335388	0.000319169	0.29
Moderate-vigorous physical activity	rs1186721	A	G	0.315844	0.01299	0.00237226	4.4e-08	-0.000468499	0.00030827	0.13
Moderate-vigorous physical activity	rs12912808	T	C	0.148607	-0.017546	0.00310889	1.7e-08	-0.000475437	0.000404863	0.24
Moderate-vigorous physical activity	rs1921981	A	G	0.325647	-0.013037	0.00237139	3.8e-08	0.000161513	0.000307955	0.6
Moderate-vigorous physical activity	rs1972763	T	C	0.657628	-0.0128383	0.00232366	3.3e-08	-1.52e-05	0.000302341	0.96
Moderate-vigorous physical activity	rs1974771	A	G	0.099975	0.0213389	0.00367836	6.6e-09	-3.1e-06	0.000478213	0.99
Moderate-vigorous physical activity	rs2035562	G	A	0.672483	0.0138763	0.00235606	3.9e-09	-0.000584849	0.0003061	0.056
Moderate-vigorous physical activity	rs2114286	G	A	0.534243	0.0122453	0.00221725	3.3e-08	4.93e-05	0.000288201	0.86
Moderate-vigorous physical activity	rs2942127	A	G	0.824644	-0.016037	0.00290278	3.3e-08	-0.000508296	0.000378878	0.18
Moderate-vigorous physical activity	rs2988004	G	T	0.442245	0.0131708	0.00223979	4.1e-09	-9.66e-05	0.000291379	0.74
Moderate-vigorous physical activity	rs429358	C	T	0.154172	0.0219822	0.00305356	6.1e-13	-0.0010018	0.000394958	0.011
Moderate-vigorous physical activity	rs4886868	G	T	0.585862	0.0124954	0.00226611	3.5e-08	-8.82e-05	0.000294791	0.76
Moderate-vigorous physical activity	rs7326482	T	G	0.615163	0.0129605	0.00229416	1.6e-08	0.000595305	0.00029798	0.046
Moderate-vigorous physical activity	rs77742115	C	T	0.138319	0.018348	0.00319777	9.6e-09	0.000238923	0.000414539	0.56
Moderate-vigorous physical activity	rs7804463	C	T	0.470424	-0.0150095	0.00221333	1.2e-11	-0.000111992	0.000287852	0.7
Moderate-vigorous physical activity	rs877483	C	T	0.566815	-0.0122277	0.00222756	4e-08	-0.00037725	0.000289422	0.19
Moderate-vigorous physical activity	rs921915	C	T	0.587905	0.0138882	0.00224013	5.7e-10	0.000272147	0.000291445	0.35
Watching TV (sedentary behavior)	rs10041724	T	C	0.807695	0.0180931	0.00273852	1.96e-11	-0.00012071	0.0003637	0.74
Watching TV (sedentary behavior)	rs10054327	G	A	0.576024	0.0172449	0.00219021	1.72e-15	0.00033563	0.000290897	0.25
Watching TV (sedentary behavior)	rs10189857	A	G	0.56785	-0.020463	0.00217999	3.09e-21	-0.000123776	0.000289749	0.67
Watching TV (sedentary behavior)	rs1031423	T	C	0.215208	-0.0185194	0.00262613	8.82e-13	-0.000707622	0.000348859	0.043
Watching TV (sedentary behavior)	rs10771746	C	T	0.716605	-0.0142821	0.00239463	1.23e-09	0.000299765	0.000317538	0.35
Watching TV (sedentary behavior)	rs10772643	C	T	0.107916	0.0247995	0.00349653	6.58e-13	0.000673229	0.000463735	0.15
Watching TV (sedentary behavior)	rs10876864	G	A	0.427197	-0.0133403	0.0021844	5.07e-10	-0.000210585	0.000289585	0.47
Watching TV (sedentary behavior)	rs10932837	C	T	0.494411	-0.0131055	0.00216152	6.68e-10	0.00039169	0.000287303	0.17
Watching TV (sedentary behavior)	rs11130793	C	T	0.601737	0.0129223	0.00221055	2.52e-09	0.000655758	0.000293374	0.025
Watching TV (sedentary behavior)	rs111901094	G	T	0.817212	-0.0170799	0.00284699	9.91e-10	1.24e-05	0.00037719	0.97
Watching TV (sedentary behavior)	rs11245482	T	C	0.61325	-0.0132329	0.00222132	1.28e-09	-0.000520033	0.000294718	0.078
Watching TV (sedentary behavior)	rs11689199	A	G	0.597665	0.0184644	0.00220443	2.74e-17	6.4e-05	0.000293165	0.83
Watching TV (sedentary behavior)	rs11714337	G	A	0.569041	0.0144017	0.00218888	2.36e-11	-0.00010083	0.000290554	0.73
Watching TV (sedentary behavior)	rs12105701	C	T	0.395851	-0.0128825	0.00220843	2.72e-09	0.000146837	0.000293644	0.62
Watching TV (sedentary behavior)	rs1243182	C	T	0.689639	-0.0185916	0.00234162	1.01e-15	-0.000143595	0.000310452	0.64
Watching TV (sedentary behavior)	rs12491503	G	A	0.670306	-0.0142607	0.00229906	2.77e-10	-0.000467313	0.00030546	0.13
Watching TV (sedentary behavior)	rs12554512	T	C	0.584071	0.0207024	0.00219328	1.88e-21	0.000353629	0.000290767	0.22
Watching TV (sedentary behavior)	rs13107325	C	T	0.925644	-0.0291705	0.00412256	7.43e-13	0.000618334	0.000546602	0.26
Watching TV (sedentary behavior)	rs1451533	G	A	0.724835	-0.0157043	0.00243314	5.43e-11	4.42e-05	0.000323563	0.89
Watching TV (sedentary behavior)	rs17207890	G	A	0.657407	0.015694	0.00228666	3.36e-12	-0.00045861	0.000303427	0.13
Watching TV (sedentary behavior)	rs17727474	C	T	0.832295	0.017551	0.00296085	1.54e-09	0.000760167	0.000392896	0.053
Watching TV (sedentary behavior)	rs17789218	T	C	0.75605	0.0185965	0.00251401	6.96e-14	0.000192129	0.000333737	0.56
Watching TV (sedentary behavior)	rs2034768	A	G	0.48743	0.0147356	0.00215816	4.31e-12	9.46e-05	0.000286709	0.74
Watching TV (sedentary behavior)	rs2045147	A	G	0.449407	0.0126686	0.00217659	2.94e-09	0.000123343	0.000288529	0.67
Watching TV (sedentary behavior)	rs2073869	C	T	0.833626	0.0186112	0.0029076	7.72e-11	-7.37e-06	0.000385895	0.98
Watching TV (sedentary behavior)	rs2173650	G	T	0.852206	0.017845	0.00304387	2.28e-09	-0.000762113	0.000403643	0.059
Watching TV (sedentary behavior)	rs2184364	A	G	0.782382	0.0156396	0.00263677	1.5e-09	-7.8e-05	0.000349958	0.82
Watching TV (sedentary behavior)	rs2447098	C	A	0.475175	-0.014947	0.00217845	3.41e-12	-3.77e-05	0.000288707	0.9
Watching TV (sedentary behavior)	rs2460	G	A	0.736281	-0.0152938	0.00245865	2.48e-10	-0.000115188	0.000325934	0.72
Watching TV (sedentary behavior)	rs2584597	T	C	0.662057	0.0150996	0.00239572	1.46e-10	0.000660221	0.000317557	0.038
Watching TV (sedentary behavior)	rs2616830	G	A	0.461988	0.0164651	0.00216551	1.44e-14	-9.25e-05	0.000287298	0.75
Watching TV (sedentary behavior)	rs262890	A	G	0.698905	-0.0185683	0.00235563	1.6e-15	-0.00035645	0.000312662	0.25
Watching TV (sedentary behavior)	rs303753	G	A	0.652948	-0.0144597	0.00229051	1.37e-10	0.000341996	0.000303356	0.26
Watching TV (sedentary behavior)	rs34811474	G	A	0.767813	0.0152829	0.00255709	1.14e-09	0.000574376	0.000339551	0.091
Watching TV (sedentary behavior)	rs34864022	A	G	0.933558	-0.0263815	0.00435706	7.03e-10	-0.00104779	0.000577519	0.07
Watching TV (sedentary behavior)	rs374722	G	A	0.150476	0.0244932	0.0030238	2.74e-16	0.000107287	0.000402253	0.79
Watching TV (sedentary behavior)	rs3796386	G	A	0.571888	-0.0261712	0.0021795	1.61e-33	0.000141031	0.000289337	0.63
Watching TV (sedentary behavior)	rs4382592	T	G	0.301425	0.0136721	0.00235776	3.34e-09	0.00073084	0.000312595	0.019
Watching TV (sedentary behavior)	rs4577309	A	G	0.468698	0.0160037	0.00216796	7.8e-14	0.000285552	0.00028827	0.32
Watching TV (sedentary behavior)	rs4845364	A	G	0.495003	-0.0153008	0.00215604	6.39e-13	-0.000343457	0.000286527	0.23
Watching TV (sedentary behavior)	rs4973576	C	A	0.298072	-0.0145232	0.00237947	5.19e-10	-0.000396435	0.000316496	0.21
Watching TV (sedentary behavior)	rs56103247	C	T	0.943942	0.0297647	0.00475247	1.89e-10	-0.000682362	0.000629473	0.28
Watching TV (sedentary behavior)	rs56858768	G	A	0.700762	-0.0148792	0.00236956	1.7e-10	-8.6e-05	0.000313938	0.78
Watching TV (sedentary behavior)	rs57585211	T	G	0.826832	-0.0167329	0.00285006	2.16e-09	6.65e-05	0.000378394	0.86
Watching TV (sedentary behavior)	rs6131281	C	T	0.596509	0.0160808	0.00220553	1.54e-13	0.000653153	0.000292227	0.025
Watching TV (sedentary behavior)	rs6141814	C	A	0.613455	-0.0135023	0.00222588	6.55e-10	3.77e-05	0.000294839	0.9
Watching TV (sedentary behavior)	rs62379379	G	T	0.928551	-0.0260246	0.0042322	3.89e-10	7.08e-05	0.000561958	0.9
Watching TV (sedentary behavior)	rs62641636	A	G	0.691839	0.0144237	0.00233911	3.49e-10	-0.000464041	0.000311023	0.14
Watching TV (sedentary behavior)	rs6472942	T	C	0.568486	-0.0131633	0.00218761	8.87e-10	-5.35e-06	0.000290294	0.99
Watching TV (sedentary behavior)	rs6673341	T	G	0.465333	-0.014513	0.0021693	1.11e-11	-1.3e-05	0.000288302	0.96
Watching TV (sedentary behavior)	rs6721975	T	C	0.231524	-0.0166905	0.00261401	8.57e-11	0.000425417	0.000347731	0.22
Watching TV (sedentary behavior)	rs6797840	A	C	0.455899	-0.0161032	0.00218412	8.35e-14	0.000128586	0.000290031	0.66
Watching TV (sedentary behavior)	rs6825241	C	A	0.536204	-0.0169583	0.00216609	2.46e-15	0.000118931	0.000287304	0.68
Watching TV (sedentary behavior)	rs6850494	A	C	0.615571	-0.0143297	0.00222236	5.67e-11	-0.00020768	0.000294975	0.48
Watching TV (sedentary behavior)	rs6905544	A	G	0.398622	-0.0189935	0.00221031	4.23e-18	0.000134671	0.000293381	0.65
Watching TV (sedentary behavior)	rs7184800	G	A	0.696784	0.0168167	0.00234935	4.09e-13	0.000289925	0.000311482	0.35
Watching TV (sedentary behavior)	rs7189927	T	C	0.355786	0.0149741	0.00225865	1.68e-11	0.000602745	0.000299217	0.044
Watching TV (sedentary behavior)	rs7248205	C	T	0.397614	0.0139253	0.00221689	1.68e-10	2.78e-05	0.000293634	0.92
Watching TV (sedentary behavior)	rs72781699	G	A	0.797367	-0.0186804	0.00267802	1.52e-12	-0.000446332	0.000356236	0.21
Watching TV (sedentary behavior)	rs72828890	C	T	0.869256	0.0192918	0.00329837	2.47e-09	-0.000608249	0.000438104	0.17
Watching TV (sedentary behavior)	rs72834698	G	A	0.858074	0.0226559	0.0031007	1.37e-13	0.000553452	0.000411584	0.18
Watching TV (sedentary behavior)	rs749671	G	A	0.62863	0.015654	0.00223821	1.34e-12	0.000413155	0.000296444	0.16
Watching TV (sedentary behavior)	rs7564130	T	C	0.640601	-0.0149864	0.00225071	1.38e-11	-0.00051041	0.000299302	0.088
Watching TV (sedentary behavior)	rs7693703	G	A	0.910033	0.0228437	0.0038412	1.37e-09	-0.000428056	0.000507538	0.4
Watching TV (sedentary behavior)	rs7834121	G	T	0.504369	-0.0139595	0.00216371	5.53e-11	-0.000231362	0.000287161	0.42
Watching TV (sedentary behavior)	rs801733	A	C	0.641215	0.0168585	0.00225323	3.66e-14	0.000198329	0.000298986	0.51
Watching TV (sedentary behavior)	rs8756	C	A	0.484619	-0.0134501	0.00216618	2.66e-10	-0.000100729	0.000287256	0.73
Watching TV (sedentary behavior)	rs9471333	C	T	0.450187	0.0131038	0.00216935	7.69e-10	0.000624731	0.000287922	0.03
Watching TV (sedentary behavior)	rs9563168	G	A	0.791482	0.0175868	0.00266741	2.15e-11	-0.000440787	0.000353592	0.21
Watching TV (sedentary behavior)	rs9569734	A	G	0.843521	0.0188846	0.00300692	1.69e-10	-0.000105768	0.000398168	0.79
Watching TV (sedentary behavior)	rs9718104	T	G	0.94155	-0.0407684	0.00461017	4.65e-19	-0.000646743	0.000611946	0.29
Watching TV (sedentary behavior)	rs9834970	T	C	0.501031	0.0127684	0.00215775	1.63e-09	-0.0001966	0.000286258	0.49
Watching TV (sedentary behavior)	rs984409	G	A	0.363032	-0.0148683	0.00225294	2.06e-11	-0.000132702	0.000299407	0.66
Watching TV (sedentary behavior)	rs9867121	C	A	0.817728	0.0194994	0.00280905	1.94e-12	-4.1e-05	0.000373169	0.91
Watching TV (sedentary behavior)	rs9902312	T	C	0.683148	0.0153237	0.00232706	2.27e-11	0.000634884	0.000308397	0.04
Watching TV (sedentary behavior)	rs9964724	C	T	0.317881	0.0176465	0.00232664	1.67e-14	7.14e-05	0.000308378	0.82
Educational attainment	rs10021733	C	T	0.8525	0.0164036	0.00268099	9.45e-10	-0.00124067	0.000387954	0.0014
Educational attainment	rs10060023	C	T	0.6724	-0.0110041	0.00149566	1.88e-13	-0.000165993	0.000303155	0.58
Educational attainment	rs10080647	A	C	0.1405	0.0124395	0.00201779	7.05e-10	-0.000290792	0.000415667	0.48
Educational attainment	rs1008078	T	C	0.4019	-0.0182076	0.00143126	4.5e-37	-0.000201421	0.000293978	0.49
Educational attainment	rs1013014	T	G	0.3798	0.00848365	0.00144475	4.3e-09	-0.000428138	0.000295665	0.15
Educational attainment	rs10189857	G	A	0.4346	-0.0158254	0.00141453	4.69e-29	0.000123776	0.000289749	0.67
Educational attainment	rs10205057	T	C	0.5619	0.0090042	0.0014367	3.67e-10	0.000272945	0.000288924	0.34
Educational attainment	rs10215082	G	A	0.5339	0.0148803	0.00141455	7.03e-26	0.000196555	0.000287415	0.49
Educational attainment	rs10240905	C	T	0.6354	0.00931397	0.00145682	1.62e-10	6.71e-05	0.00029898	0.82
Educational attainment	rs1024708	C	T	0.5101	-0.00776147	0.00141325	3.98e-08	0.000607081	0.000287274	0.035
Educational attainment	rs1045740	G	A	0.2274	0.0111501	0.00167474	2.78e-11	-0.000316821	0.000344909	0.36
Educational attainment	rs10460095	A	G	0.5714	-0.0123654	0.00141691	2.61e-18	0.000209135	0.000290284	0.47
Educational attainment	rs10511592	G	T	0.1452	-0.0179248	0.00199102	2.2e-19	0.00065257	0.00040805	0.11
Educational attainment	rs1058678	C	T	0.1546	0.0111049	0.00197699	1.94e-08	-0.000381087	0.000388927	0.33
Educational attainment	rs10733289	A	G	0.5856	0.00796439	0.0014239	2.23e-08	-0.000550571	0.000292106	0.059
Educational attainment	rs10760213	A	G	0.3614	0.00834644	0.00146246	1.15e-08	-0.000565073	0.000299806	0.059
Educational attainment	rs10773208	C	T	0.7474	0.0110333	0.00161378	8.09e-12	-0.000378542	0.000328743	0.25
Educational attainment	rs10780443	T	C	0.7631	-0.00971143	0.00167712	7.02e-09	-0.000390646	0.000337198	0.25
Educational attainment	rs10799615	G	A	0.7475	0.00885476	0.00161399	4.11e-08	0.000507634	0.000329606	0.12
Educational attainment	rs10805383	A	G	0.4879	-0.0102926	0.00140329	2.22e-13	9.32e-05	0.000287467	0.75
Educational attainment	rs10844179	G	A	0.7743	-0.0104296	0.00167732	5.03e-10	-8.37e-05	0.000346581	0.81
Educational attainment	rs10892807	T	C	0.5671	0.0109448	0.00141625	1.09e-14	-0.000405327	0.000290515	0.16
Educational attainment	rs10899271	T	C	0.2437	0.0109221	0.00163329	2.27e-11	-0.00020087	0.000337801	0.55
Educational attainment	rs10940921	G	T	0.5806	-0.0111345	0.00144506	1.31e-14	-8.89e-05	0.000292005	0.76
Educational attainment	rs10951590	T	C	0.3275	-0.010861	0.00149412	3.62e-13	0.000229979	0.000305093	0.45
Educational attainment	rs10979613	C	T	0.3611	0.0116815	0.00146036	1.25e-15	-1.78e-05	0.000297543	0.95
Educational attainment	rs11003463	G	T	0.3886	-0.00909711	0.00146683	5.58e-10	-0.000140743	0.000293996	0.63
Educational attainment	rs11023764	A	G	0.6418	0.00914859	0.00147333	5.32e-10	0.000604388	0.000305968	0.048
Educational attainment	rs11053635	G	A	0.4931	-0.0078786	0.00141143	2.38e-08	0.000310131	0.000287377	0.28
Educational attainment	rs11081529	C	T	0.2888	-0.0125512	0.00154836	5.22e-16	0.000480559	0.000314737	0.13
Educational attainment	rs11082011	T	C	0.6716	0.0193505	0.00149307	2.06e-38	7.12e-05	0.000305442	0.82
Educational attainment	rs1108641	T	C	0.6887	0.00924413	0.00151437	1.03e-09	-0.000199481	0.000313031	0.52
Educational attainment	rs11115053	T	C	0.156	0.0137963	0.00193243	9.38e-13	0.000629784	0.000399169	0.11
Educational attainment	rs11121177	A	G	0.1785	0.0151315	0.00183155	1.44e-16	0.000770386	0.00038092	0.043
Educational attainment	rs11130380	T	G	0.6135	0.00900291	0.00144107	4.17e-10	-0.000385753	0.000292917	0.19
Educational attainment	rs11138947	T	C	0.7236	0.0104797	0.00156846	2.36e-11	0.000230488	0.000320691	0.47
Educational attainment	rs11155529	G	A	0.3534	-0.00835556	0.00146796	1.26e-08	0.000110587	0.000301725	0.71
Educational attainment	rs11157931	C	A	0.6076	0.0138934	0.00143603	3.86e-22	2.45e-05	0.000293313	0.93
Educational attainment	rs111852224	T	C	0.1227	0.0155605	0.00215239	4.85e-13	0.000487509	0.000436822	0.26
Educational attainment	rs11211123	A	G	0.2228	0.0103675	0.00168505	7.62e-10	-0.000539313	0.000340533	0.11
Educational attainment	rs11213482	G	A	0.164	0.0106465	0.00191446	2.68e-08	-0.000816484	0.000377531	0.031
Educational attainment	rs112603734	C	A	0.2301	0.0130691	0.00219728	2.72e-09	0.000113075	0.000334899	0.74
Educational attainment	rs1128956	G	T	0.1749	0.0140366	0.00186577	5.34e-14	0.000193161	0.00037469	0.61
Educational attainment	rs113520408	A	G	0.2756	0.0154786	0.00157807	1.03e-22	-0.0003225	0.000319087	0.31
Educational attainment	rs113588399	T	C	0.2079	-0.0104149	0.0017279	1.67e-09	-0.000713123	0.000351892	0.043
Educational attainment	rs115383412	A	G	0.0472	-0.019445	0.00336578	7.59e-09	0.0011997	0.000653884	0.067
Educational attainment	rs11542663	C	A	0.3053	-0.0111571	0.00152371	2.44e-13	0.000282543	0.000315746	0.37
Educational attainment	rs11588857	A	G	0.2131	0.0198516	0.00171232	4.45e-31	0.00047278	0.000352494	0.18
Educational attainment	rs11598765	A	G	0.1966	-0.0106265	0.00176495	1.73e-09	-0.000222227	0.000365912	0.54
Educational attainment	rs11620355	A	G	0.0912	0.0182025	0.00245007	1.09e-13	-0.000238519	0.000514592	0.64
Educational attainment	rs11657342	A	G	0.367	0.0140418	0.00191595	2.32e-13	-0.000134781	0.000297179	0.65
Educational attainment	rs11663602	A	C	0.2761	-0.0130443	0.00156901	9.27e-17	0.00026667	0.000321484	0.41
Educational attainment	rs1167827	G	A	0.5653	-0.0104087	0.00142631	2.93e-13	0.000531145	0.000289353	0.066
Educational attainment	rs11678980	A	G	0.4527	-0.016571	0.00141868	1.6e-31	-0.000190827	0.000297055	0.52
Educational attainment	rs11720680	G	A	0.0626	-0.0173346	0.00296836	5.23e-09	0.000431773	0.000585047	0.46
Educational attainment	rs11724690	T	G	0.2887	0.0092779	0.00154852	2.08e-09	8.29e-06	0.000320539	0.98
Educational attainment	rs11733040	A	G	0.3668	-0.010171	0.00145496	2.74e-12	4.82e-05	0.00030042	0.87
Educational attainment	rs11734722	A	G	0.5807	-0.00813817	0.00142101	1.02e-08	0.000213287	0.000291851	0.46
Educational attainment	rs117521646	A	C	0.03	-0.0228635	0.00414593	3.49e-08	0.00112259	0.000845319	0.18
Educational attainment	rs11871429	G	A	0.2273	-0.0127507	0.00167313	2.52e-14	0.000605413	0.000342331	0.077
Educational attainment	rs11894424	C	A	0.0476	-0.0209144	0.00329324	2.14e-10	0.000502418	0.000697723	0.47
Educational attainment	rs12030372	G	A	0.22	-0.0161087	0.00169269	1.79e-21	6.05e-05	0.000345079	0.86
Educational attainment	rs12044095	A	C	0.0342	-0.0231595	0.00397095	5.47e-09	0.00122644	0.000762882	0.11
Educational attainment	rs12044742	C	T	0.3803	-0.0107405	0.00144439	1.04e-13	0.000281864	0.000295389	0.34
Educational attainment	rs12088073	C	A	0.4597	0.00875105	0.00143494	1.07e-09	5.85e-05	0.000287561	0.84
Educational attainment	rs12151248	T	C	0.1141	-0.0148787	0.00225046	3.81e-11	-0.000657121	0.000446198	0.14
Educational attainment	rs12273435	A	G	0.207	-0.0131825	0.0017485	4.72e-14	-0.00051713	0.000353702	0.14
Educational attainment	rs12288600	A	C	0.2237	-0.00991398	0.00168263	3.82e-09	-0.000138412	0.00034611	0.69
Educational attainment	rs12310837	G	A	0.1705	0.0125638	0.00186452	1.6e-11	0.000705082	0.000385251	0.067
Educational attainment	rs12375949	C	T	0.5688	0.0138292	0.00141635	1.61e-22	-0.000128419	0.000288597	0.66
Educational attainment	rs12401738	A	G	0.3627	-0.00981101	0.00145845	1.73e-11	0.000328525	0.000294682	0.26
Educational attainment	rs12438177	G	A	0.6324	-0.00932182	0.00145481	1.48e-10	-1.01e-05	0.000297337	0.97
Educational attainment	rs12468040	G	T	0.6181	-0.0136511	0.00144322	3.12e-21	0.000331651	0.000295287	0.26
Educational attainment	rs12503522	T	C	0.282	-0.0113098	0.0015583	3.93e-13	-0.000145933	0.000318053	0.65
Educational attainment	rs12506221	G	T	0.564	0.0129835	0.00141402	4.23e-20	0.000124087	0.00029077	0.67
Educational attainment	rs12519073	T	C	0.2317	-0.0107141	0.0016625	1.16e-10	-0.000226874	0.000344698	0.51
Educational attainment	rs12524795	T	C	0.4374	0.0102104	0.00141457	5.28e-13	-0.000194921	0.000288419	0.5
Educational attainment	rs12552	G	A	0.5588	-0.00816677	0.00141268	7.42e-09	0.000175068	0.000289978	0.55
Educational attainment	rs1256059	G	A	0.5584	0.00813769	0.00141205	8.26e-09	-0.000263514	0.000288523	0.36
Educational attainment	rs12571549	A	G	0.1368	0.0150877	0.00204122	1.45e-13	-0.000987275	0.000418093	0.018
Educational attainment	rs12574281	C	A	0.369	0.00804946	0.00145315	3.04e-08	-8.24e-05	0.000295699	0.78
Educational attainment	rs12591647	C	T	0.1829	0.0151773	0.001821	7.78e-17	0.000337282	0.000375027	0.37
Educational attainment	rs12602286	T	G	0.8731	0.0159513	0.00211495	4.62e-14	-0.000272387	0.000432704	0.53
Educational attainment	rs12614263	A	G	0.4959	0.00829096	0.00140243	3.38e-09	-0.000422667	0.00028798	0.14
Educational attainment	rs12614411	A	G	0.8163	-0.0118685	0.00181075	5.58e-11	0.000266733	0.000368746	0.47
Educational attainment	rs12616418	C	T	0.4553	-0.00853029	0.00142059	1.92e-09	0.000245341	0.000288737	0.4
Educational attainment	rs12638072	G	A	0.7008	0.0107352	0.00153985	3.13e-12	-0.000153982	0.000318869	0.63
Educational attainment	rs12643771	T	C	0.3094	0.0129676	0.00151807	1.32e-17	0.00010117	0.000310977	0.74
Educational attainment	rs12646523	T	C	0.2483	-0.0132196	0.00162303	3.79e-16	0.000243044	0.000329699	0.46
Educational attainment	rs12647336	G	A	0.1549	0.0116538	0.00193801	1.82e-09	7.08e-05	0.000396795	0.86
Educational attainment	rs12670376	A	G	0.4464	0.0092305	0.00141051	5.99e-11	-0.000431142	0.000288178	0.13
Educational attainment	rs12761761	T	C	0.2395	0.0153227	0.00167118	4.79e-20	-0.000186666	0.000329912	0.57
Educational attainment	rs12783907	A	G	0.1919	0.0102826	0.00181014	1.34e-08	-0.000441285	0.000361392	0.22
Educational attainment	rs12789313	C	T	0.5093	-0.00915231	0.00140262	6.79e-11	0.000292202	0.000286367	0.31
Educational attainment	rs12864905	T	C	0.4865	-0.00888592	0.00140339	2.42e-10	0.000317731	0.000286913	0.27
Educational attainment	rs12873895	G	A	0.1425	-0.0121691	0.00200662	1.32e-09	-0.000645676	0.000416817	0.12
Educational attainment	rs12875339	C	A	0.3551	0.0108023	0.00146577	1.71e-13	0.000113319	0.000299622	0.71
Educational attainment	rs12880900	T	C	0.4895	0.00871266	0.0014027	5.25e-10	-0.000144922	0.000287086	0.61
Educational attainment	rs12888615	T	C	0.1991	0.0119719	0.00175666	9.42e-12	-0.000410777	0.000357465	0.25
Educational attainment	rs12957463	G	A	0.2047	-0.0145649	0.0017517	9.2e-17	0.000133364	0.000356896	0.71
Educational attainment	rs12967010	C	T	0.2254	-0.0113625	0.00167938	1.33e-11	0.000319308	0.000346058	0.36
Educational attainment	rs12981405	T	C	0.1664	-0.011203	0.00188412	2.75e-09	0.000212109	0.000385405	0.58
Educational attainment	rs13001260	G	A	0.5067	0.00823825	0.00140251	4.26e-09	-0.00037754	0.000286893	0.19
Educational attainment	rs13009008	G	A	0.6661	0.00855311	0.00148682	8.79e-09	-0.000411648	0.000305494	0.18
Educational attainment	rs13018640	C	T	0.3983	0.021451	0.00143233	1.05e-50	-6.04e-05	0.000292527	0.84
Educational attainment	rs13050131	A	C	0.6647	-0.00813031	0.00148528	4.4e-08	2.87e-06	0.000307084	0.99
Educational attainment	rs13133213	G	A	0.502	-0.00960143	0.00140239	7.57e-12	-0.000224981	0.000286346	0.43
Educational attainment	rs13145650	T	C	0.917	-0.0173385	0.00254163	8.99e-12	-0.000325805	0.000510594	0.52
Educational attainment	rs13163845	C	T	0.1512	0.0149373	0.00198075	4.66e-14	-0.000259326	0.000409261	0.53
Educational attainment	rs13197257	T	G	0.279	0.0109416	0.00156626	2.83e-12	-8e-06	0.000324332	0.98
Educational attainment	rs13212041	T	C	0.7978	0.0101259	0.00175156	7.42e-09	0.000224453	0.00035522	0.53
Educational attainment	rs13240401	C	T	0.2188	-0.017557	0.00172415	2.36e-24	-0.000134106	0.000343529	0.7
Educational attainment	rs1329125	T	C	0.3273	-0.00973088	0.00149848	8.37e-11	0.000328678	0.000306811	0.28
Educational attainment	rs13327482	G	A	0.1779	0.0120787	0.00183353	4.47e-11	0.000546747	0.000379515	0.15
Educational attainment	rs1334297	A	G	0.7375	0.0256675	0.00159421	2.53e-58	-0.000615017	0.000324777	0.058
Educational attainment	rs13422673	T	C	0.4659	-0.0109561	0.00140566	6.48e-15	0.000319184	0.000287639	0.27
Educational attainment	rs1358596	A	C	0.8402	-0.0139663	0.00192432	3.93e-13	0.000435271	0.000387685	0.26
Educational attainment	rs1359928	T	G	0.3246	0.00919398	0.00149755	8.29e-10	-7.4e-05	0.000309032	0.81
Educational attainment	rs1368885	T	C	0.3124	0.00879302	0.00151406	6.34e-09	-0.000223176	0.000313068	0.48
Educational attainment	rs137079	T	C	0.1375	0.01283	0.00203789	3.06e-10	0.000238373	0.000408599	0.56
Educational attainment	rs1426619	T	C	0.4346	0.00956322	0.00141504	1.4e-11	0.000567232	0.000289902	0.05
Educational attainment	rs1434630	G	T	0.8521	0.0136664	0.00197588	4.63e-12	-0.000115356	0.000399536	0.77
Educational attainment	rs143743568	A	G	0.154	0.0117537	0.00201007	4.99e-09	-0.00028864	0.00039891	0.47
Educational attainment	rs1439895	A	G	0.7072	-0.00975965	0.00154092	2.39e-10	-4.22e-05	0.000314435	0.89
Educational attainment	rs144336753	A	G	0.0181	0.0388047	0.00530435	2.56e-13	-0.00105965	0.00103528	0.31
Educational attainment	rs145120402	C	A	0.0428	0.0275783	0.00347279	2e-15	-0.00041624	0.000692858	0.55
Educational attainment	rs1475067	A	G	0.4217	0.00834984	0.0014199	4.09e-09	-0.000345192	0.000292266	0.24
Educational attainment	rs1544	A	G	0.2636	-0.00958256	0.00159207	1.76e-09	-0.000189956	0.000325072	0.56
Educational attainment	rs1571188	T	C	0.5528	0.00873699	0.00141027	5.82e-10	0.000199093	0.000288737	0.49
Educational attainment	rs162445	A	G	0.0788	0.0151589	0.00260254	5.72e-09	-0.00151207	0.000540253	0.0051
Educational attainment	rs16853094	A	G	0.234	-0.0099294	0.0016562	2.03e-09	0.000317233	0.000338584	0.35
Educational attainment	rs17048855	A	G	0.3426	0.0107792	0.00147862	3.1e-13	-0.00024828	0.000301026	0.41
Educational attainment	rs17110109	C	T	0.3837	0.00926108	0.00144512	1.47e-10	0.000180948	0.000293832	0.54
Educational attainment	rs1717204	A	C	0.1818	-0.0117263	0.00182091	1.2e-10	0.000150251	0.000367944	0.68
Educational attainment	rs17248751	G	A	0.2173	0.0136106	0.00170213	1.28e-15	-0.000355351	0.000342338	0.3
Educational attainment	rs173003	C	A	0.5066	0.00818545	0.00140371	5.5e-09	0.000120392	0.000286686	0.67
Educational attainment	rs17411339	G	A	0.4388	-0.01396	0.00141301	5.1e-23	4.28e-05	0.000290119	0.88
Educational attainment	rs1747714	C	T	0.4713	-0.0106317	0.00140504	3.82e-14	0.000486736	0.000288313	0.091
Educational attainment	rs1747817	T	C	0.7614	-0.00920088	0.00164636	2.29e-08	0.00054849	0.000334391	0.1
Educational attainment	rs17489649	G	A	0.3212	-0.0127122	0.00150335	2.77e-17	-0.000993766	0.000303478	0.0011
Educational attainment	rs17502934	T	G	0.1489	-0.0167172	0.0019697	2.12e-17	0.000125761	0.000409837	0.76
Educational attainment	rs17551064	G	A	0.1622	-0.0140576	0.00190358	1.53e-13	-0.000212248	0.000387263	0.58
Educational attainment	rs17563464	A	C	0.2173	-0.0147301	0.00173093	1.74e-17	0.00058609	0.000349002	0.093
Educational attainment	rs17565975	A	G	0.5563	-0.0106113	0.00141136	5.54e-14	0.00041962	0.000290433	0.15
Educational attainment	rs17598675	C	T	0.4868	0.0116008	0.00140321	1.37e-16	-0.000248309	0.00028904	0.39
Educational attainment	rs17604349	A	G	0.1852	0.0126604	0.00180569	2.36e-12	0.000891166	0.000376038	0.018
Educational attainment	rs17619821	A	G	0.4126	0.00786838	0.00142534	3.38e-08	-0.000524775	0.000291485	0.072
Educational attainment	rs176218	T	G	0.1958	0.0199953	0.00176705	1.1e-29	-0.000123375	0.000366511	0.74
Educational attainment	rs17732878	C	T	0.2088	0.00946792	0.00172516	4.06e-08	8.51e-05	0.000349852	0.81
Educational attainment	rs178183	C	T	0.7545	-0.0145271	0.00162922	4.81e-19	-0.000199093	0.000331828	0.55
Educational attainment	rs17827816	T	C	0.3776	0.0104093	0.00144764	6.45e-13	-0.000408533	0.00029713	0.17
Educational attainment	rs1783805	G	T	0.3832	-0.00959976	0.00144229	2.82e-11	1.1e-05	0.00029235	0.97
Educational attainment	rs1783976	C	T	0.5554	-0.00920875	0.00141107	6.75e-11	-0.000106544	0.000288081	0.71
Educational attainment	rs1786313	T	C	0.3139	0.00867486	0.00151148	9.5e-09	0.000311452	0.000311196	0.32
Educational attainment	rs17882802	A	G	0.4295	0.0084055	0.00141703	3e-09	0.000470164	0.000288146	0.1
Educational attainment	rs182902112	A	C	0.0186	-0.0300417	0.00526653	1.17e-08	-0.000326804	0.00107718	0.76
Educational attainment	rs1842713	G	A	0.2118	0.0116894	0.00171615	9.67e-12	-2.04e-05	0.000350544	0.95
Educational attainment	rs1865955	T	C	0.8244	0.0122391	0.00185387	4.06e-11	0.000294647	0.000377228	0.43
Educational attainment	rs1866823	A	G	0.5444	0.0107197	0.00141155	3.09e-14	-0.000113657	0.000290946	0.7
Educational attainment	rs1890132	C	T	0.2944	0.00892604	0.00153846	6.56e-09	-0.000163248	0.000314876	0.6
Educational attainment	rs192436652	T	C	0.0268	-0.0318983	0.00453724	2.06e-12	0.000203943	0.000877857	0.82
Educational attainment	rs1955250	C	A	0.0863	0.0139599	0.00249707	2.26e-08	-0.000372858	0.000516356	0.47
Educational attainment	rs1971218	G	A	0.4751	-0.00841412	0.00142853	3.86e-09	0.000223969	0.000288057	0.44
Educational attainment	rs1991585	T	C	0.706	-0.0100616	0.00153907	6.26e-11	0.000521734	0.000314849	0.098
Educational attainment	rs2007655	G	T	0.5024	-0.00860353	0.0014029	8.64e-10	0.00032538	0.000287178	0.26
Educational attainment	rs2008221	T	G	0.4609	0.00885083	0.00140669	3.14e-10	7.45e-05	0.000288844	0.8
Educational attainment	rs2011603	A	G	0.7359	-0.00909962	0.00159311	1.12e-08	0.000110336	0.00032547	0.73
Educational attainment	rs2034631	C	T	0.3492	-0.00890076	0.00149527	2.64e-09	-5.29e-08	0.000302249	1
Educational attainment	rs2052285	A	G	0.5959	0.0111756	0.00143644	7.25e-15	0.000235162	0.000293903	0.42
Educational attainment	rs2055940	A	G	0.3215	0.00819299	0.00150245	4.95e-08	-0.00016656	0.000306064	0.59
Educational attainment	rs2131167	A	G	0.4458	0.00798885	0.00141177	1.52e-08	-0.000147987	0.000288939	0.61
Educational attainment	rs2134063	G	A	0.1596	-0.0116623	0.00191527	1.14e-09	-0.000268245	0.000392975	0.49
Educational attainment	rs2137835	T	C	0.4542	-0.00789577	0.00141211	2.25e-08	-0.000309231	0.000289736	0.29
Educational attainment	rs2179152	C	T	0.6327	0.0131378	0.00145455	1.68e-19	-0.000668326	0.000295835	0.024
Educational attainment	rs2183271	C	T	0.3636	-0.00837593	0.00149041	1.91e-08	1.77e-05	0.000299055	0.95
Educational attainment	rs2199409	C	T	0.2038	-0.01032	0.00174201	3.14e-09	-0.000588716	0.000358764	0.1
Educational attainment	rs2212430	T	C	0.3038	-0.00996573	0.00155117	1.32e-10	0.000119704	0.000314096	0.7
Educational attainment	rs2216144	C	T	0.4694	-0.00983379	0.00140502	2.58e-12	0.00011171	0.000288133	0.7
Educational attainment	rs2247784	A	G	0.4602	0.00831403	0.00140792	3.52e-09	0.000303199	0.000288353	0.29
Educational attainment	rs2256965	G	A	0.5812	-0.0105628	0.00144218	2.4e-13	7.66e-05	0.000291796	0.79
Educational attainment	rs2277463	G	A	0.4557	-0.00883242	0.00142567	5.82e-10	-0.000296284	0.000288854	0.31
Educational attainment	rs2287838	A	G	0.5504	-0.0104441	0.00140956	1.27e-13	5.9e-05	0.000288667	0.84
Educational attainment	rs2290601	T	C	0.772	-0.0149152	0.00167132	4.49e-19	0.000186488	0.000339514	0.58
Educational attainment	rs2306386	C	T	0.4977	-0.0116161	0.00141512	2.24e-16	0.000450845	0.000286355	0.12
Educational attainment	rs2320083	G	A	0.2228	-0.00947462	0.00168505	1.88e-08	0.000228834	0.000343221	0.5
Educational attainment	rs232496	C	T	0.6343	-0.00897267	0.00145589	7.14e-10	0.000760312	0.00029929	0.011
Educational attainment	rs2404976	A	C	0.2535	-0.0100883	0.00161432	4.12e-10	-2.48e-05	0.000331967	0.94
Educational attainment	rs2434672	A	C	0.5321	0.00908515	0.00140684	1.06e-10	9.59e-05	0.000291232	0.74
Educational attainment	rs2436760	T	C	0.9717	0.0232002	0.00424197	4.52e-08	-0.000608089	0.00082635	0.46
Educational attainment	rs2447097	G	T	0.5404	-0.00957231	0.00140927	1.1e-11	6.12e-05	0.000289368	0.83
Educational attainment	rs245491	T	C	0.5948	0.00992946	0.00142913	3.71e-12	-0.000143679	0.000291906	0.62
Educational attainment	rs2488697	C	T	0.7268	0.00937767	0.00157413	2.56e-09	0.0001783	0.000322174	0.58
Educational attainment	rs2496482	T	C	0.4161	0.0120656	0.00145112	9.2e-17	0.000692985	0.00029268	0.018
Educational attainment	rs251023	G	A	0.3612	-0.00913119	0.00146138	4.15e-10	9.73e-06	0.00029825	0.97
Educational attainment	rs252991	G	A	0.6305	-0.00949916	0.00145325	6.3e-11	-0.000115285	0.000297321	0.7
Educational attainment	rs2545795	C	A	0.5563	-0.0125033	0.00141564	1.03e-18	-0.000127275	0.000289106	0.66
Educational attainment	rs2554835	A	G	0.3998	0.00884243	0.00144319	8.95e-10	2.29e-05	0.00029343	0.94
Educational attainment	rs2570497	T	C	0.6367	-0.012067	0.00145794	1.27e-16	0.000491301	0.000299811	0.1
Educational attainment	rs2588917	A	C	0.4407	-0.00788573	0.00141319	2.4e-08	5.74e-05	0.000289365	0.84
Educational attainment	rs2602735	A	G	0.19	-0.010373	0.00178874	6.67e-09	-0.000281914	0.000364732	0.44
Educational attainment	rs2725370	C	T	0.6983	0.0140842	0.00153674	4.96e-20	-0.000699391	0.00031274	0.025
Educational attainment	rs2728741	T	C	0.7342	0.00910458	0.00158766	9.77e-09	0.000679991	0.000322533	0.035
Educational attainment	rs2764684	T	C	0.8266	0.0143495	0.0018541	9.99e-15	-0.000437787	0.000374717	0.24
Educational attainment	rs2838006	C	T	0.6403	-0.0132334	0.0014616	1.38e-19	0.000541668	0.000300132	0.071
Educational attainment	rs28513882	A	G	0.1783	-0.0109828	0.00183191	2.03e-09	0.000237365	0.00037037	0.52
Educational attainment	rs2885198	G	A	0.4682	-0.00876301	0.00140629	4.63e-10	0.000228865	0.000289532	0.43
Educational attainment	rs2923424	G	A	0.3931	-0.0120266	0.00143872	6.31e-17	0.000303486	0.000293507	0.3
Educational attainment	rs2929032	G	A	0.5346	0.00810026	0.00140625	8.4e-09	-0.000271208	0.000287609	0.35
Educational attainment	rs2964255	A	G	0.3066	0.00883502	0.00152129	6.34e-09	0.000287964	0.00031058	0.35
Educational attainment	rs2998299	G	T	0.7863	0.013644	0.00171057	1.51e-15	0.000413206	0.000350447	0.24
Educational attainment	rs3026996	C	A	0.2394	-0.0137761	0.00164447	5.42e-17	0.000767767	0.000334217	0.022
Educational attainment	rs303752	A	G	0.4067	-0.0109898	0.0014291	1.47e-14	-0.000197017	0.000295278	0.5
Educational attainment	rs3092073	A	G	0.4541	-0.00780122	0.00140833	3.04e-08	0.000441875	0.000288589	0.13
Educational attainment	rs3111251	T	C	0.4325	-0.00901226	0.00143994	3.88e-10	0.000336975	0.000290346	0.25
Educational attainment	rs312957	G	A	0.3692	0.00803203	0.00145298	3.24e-08	0.000134433	0.000298441	0.65
Educational attainment	rs324291	C	T	0.3833	-0.00872649	0.00144256	1.45e-09	0.000455787	0.000295051	0.12
Educational attainment	rs329124	G	A	0.4267	0.00857239	0.0014182	1.5e-09	-0.000376579	0.000290903	0.2
Educational attainment	rs333078	A	C	0.3556	-0.010153	0.00146591	4.33e-12	5.43e-05	0.000299973	0.86
Educational attainment	rs337637	A	G	0.3574	0.00856117	0.00146315	4.88e-09	0.000248002	0.000295647	0.4
Educational attainment	rs34067381	G	T	0.6383	0.0104128	0.00145967	9.77e-13	-0.000258155	0.000301228	0.39
Educational attainment	rs34098770	A	G	0.152	-0.015967	0.00195307	2.95e-16	9e-05	0.000399748	0.82
Educational attainment	rs34305371	A	G	0.0985	0.0314362	0.00238462	1.1e-39	-0.000384687	0.000474113	0.42
Educational attainment	rs34330588	A	G	0.4387	0.00886718	0.00142128	4.41e-10	0.000145397	0.000289933	0.62
Educational attainment	rs34394051	G	A	0.1571	0.0117049	0.00195886	2.3e-09	0.000577855	0.000393838	0.14
Educational attainment	rs34720381	T	C	0.0907	-0.0179593	0.00244163	1.9e-13	0.00106215	0.000496463	0.032
Educational attainment	rs34807077	A	C	0.1569	0.0128064	0.00193066	3.29e-11	4.52e-05	0.000388007	0.91
Educational attainment	rs35417702	T	C	0.5235	-0.0152091	0.00140393	2.4e-27	0.000546997	0.000286982	0.057
Educational attainment	rs35514320	A	G	0.3969	0.0080205	0.00143369	2.21e-08	-0.000493095	0.000293936	0.093
Educational attainment	rs35606437	A	G	0.2675	0.010466	0.00158462	3.98e-11	2.06e-05	0.000325038	0.95
Educational attainment	rs35691742	G	T	0.517	-0.00989153	0.00140319	1.8e-12	-5.41e-06	0.00028703	0.98
Educational attainment	rs35929923	A	G	0.2495	-0.0114259	0.00162042	1.77e-12	0.000426017	0.000330112	0.2
Educational attainment	rs363096	C	T	0.5755	0.0143223	0.00141865	5.77e-24	2.55e-06	0.000290467	0.99
Educational attainment	rs3751331	A	G	0.3797	-0.00972634	0.00144627	1.75e-11	-0.000506824	0.000295934	0.087
Educational attainment	rs38007	A	G	0.5313	0.0116894	0.00140619	9.35e-17	-3.57e-05	0.000287623	0.9
Educational attainment	rs3807884	C	T	0.1362	-0.0125161	0.0020507	1.04e-09	0.000249598	0.00041512	0.55
Educational attainment	rs3809634	G	A	0.3158	0.0109081	0.00151861	6.82e-13	-0.000130804	0.000311694	0.67
Educational attainment	rs382196	T	G	0.3814	-0.00817848	0.00144359	1.47e-08	-0.00026831	0.000295516	0.36
Educational attainment	rs3859523	T	C	0.8208	0.0124464	0.0018283	9.92e-12	-0.000235957	0.000372882	0.53
Educational attainment	rs3897821	G	A	0.3346	-0.0154144	0.00148717	3.58e-25	-0.000373545	0.000303995	0.22
Educational attainment	rs3936100	T	G	0.3669	0.00875169	0.00146301	2.2e-09	-0.000149305	0.000297233	0.62
Educational attainment	rs3948495	T	G	0.4079	-0.00892594	0.0014268	3.95e-10	-0.000126891	0.000291952	0.66
Educational attainment	rs401526	C	T	0.4742	0.0104271	0.00140475	1.15e-13	-0.000390647	0.000287379	0.17
Educational attainment	rs4068854	T	C	0.5217	-0.0083331	0.00140371	2.91e-09	9.48e-06	0.000287549	0.97
Educational attainment	rs42302	G	A	0.6559	-0.00859671	0.0014776	5.96e-09	-0.000189653	0.000303136	0.53
Educational attainment	rs4235642	G	A	0.3799	-0.0112365	0.00145596	1.19e-14	0.000408651	0.00029566	0.17
Educational attainment	rs4298514	T	C	0.6986	0.0103904	0.00152863	1.07e-11	-0.000174308	0.000313037	0.58
Educational attainment	rs4320563	G	A	0.4907	-0.0108921	0.00142641	2.24e-14	-0.000538163	0.000287105	0.061
Educational attainment	rs4328757	T	C	0.6119	0.00957709	0.00144032	2.95e-11	0.00040088	0.000294452	0.17
Educational attainment	rs4352658	T	C	0.081	-0.0189606	0.00257279	1.71e-13	-0.000190099	0.000524802	0.72
Educational attainment	rs4358081	C	A	0.4715	0.00951047	0.00140467	1.28e-11	-0.000432251	0.000286913	0.13
Educational attainment	rs4369924	A	G	0.1615	0.0124988	0.0019069	5.58e-11	-0.000572182	0.000394049	0.15
Educational attainment	rs4376462	G	T	0.5997	0.00848392	0.00143162	3.1e-09	-0.000345196	0.000291145	0.24
Educational attainment	rs4384017	A	G	0.3241	-0.00828607	0.00149868	3.22e-08	0.000164847	0.000304707	0.59
Educational attainment	rs4384309	A	G	0.4641	0.0102315	0.00141545	4.89e-13	-0.000270324	0.000289731	0.35
Educational attainment	rs4404485	T	C	0.8384	-0.0114735	0.0019177	2.19e-09	0.000261472	0.000396001	0.51
Educational attainment	rs4467547	T	G	0.407	0.0120505	0.00143636	4.88e-17	0.000122205	0.000291883	0.68
Educational attainment	rs4500930	T	C	0.3449	-0.0108756	0.00147515	1.67e-13	0.000224154	0.000301767	0.46
Educational attainment	rs45530735	T	C	0.6736	-0.00844723	0.00150588	2.03e-08	-0.000264899	0.000309604	0.39
Educational attainment	rs4557224	C	T	0.5088	0.0090644	0.0014026	1.03e-10	-0.000418028	0.00028687	0.15
Educational attainment	rs4600256	A	G	0.8551	0.0109187	0.00199363	4.33e-08	-0.0001045	0.000409268	0.8
Educational attainment	rs4673840	C	T	0.158	0.0138488	0.00192244	5.86e-13	-0.000241396	0.000391373	0.54
Educational attainment	rs4691866	G	A	0.8299	-0.0102239	0.00186969	4.55e-08	-0.000407416	0.000382874	0.29
Educational attainment	rs4715931	A	C	0.249	-0.00900274	0.00162385	2.96e-08	0.000422219	0.000333953	0.21
Educational attainment	rs4719944	C	T	0.4538	0.0120883	0.00140841	9.25e-18	0.000413905	0.000288572	0.15
Educational attainment	rs4726070	A	G	0.6021	0.0122318	0.00143257	1.36e-17	-0.000185183	0.000293533	0.53
Educational attainment	rs4728638	T	C	0.1435	0.0121965	0.00200456	1.17e-09	1.97e-05	0.000413094	0.96
Educational attainment	rs4754647	T	G	0.5492	0.00807278	0.00143259	1.75e-08	-8.73e-06	0.000288782	0.98
Educational attainment	rs4778058	C	T	0.5036	0.00923696	0.00140518	4.92e-11	0.000476738	0.000291494	0.1
Educational attainment	rs4787457	G	A	0.3661	-0.0161644	0.00145606	1.23e-28	0.000587021	0.000295533	0.047
Educational attainment	rs4810894	G	A	0.6294	0.00852763	0.00145294	4.38e-09	-6.59e-05	0.000297702	0.82
Educational attainment	rs4846724	A	G	0.5347	0.00981643	0.00140578	2.89e-12	9.62e-05	0.000288438	0.74
Educational attainment	rs4848924	C	A	0.29	0.0117076	0.00154529	3.56e-14	7.03e-05	0.000319839	0.83
Educational attainment	rs4850810	T	G	0.5334	-0.0120006	0.00141491	2.22e-17	-0.000250565	0.000289722	0.39
Educational attainment	rs4860734	A	G	0.2926	-0.0102851	0.0015424	2.59e-11	0.000573909	0.00032243	0.075
Educational attainment	rs4904523	A	G	0.5208	-0.00815418	0.0014036	6.27e-09	-0.00026282	0.000286791	0.36
Educational attainment	rs4915735	G	A	0.8592	-0.0115773	0.00201752	9.56e-09	-0.000679725	0.000410713	0.098
Educational attainment	rs4924813	G	A	0.8707	0.013276	0.00210651	2.93e-10	6.01e-05	0.000442524	0.89
Educational attainment	rs4972400	A	G	0.3421	0.0102534	0.0014904	6e-12	-0.000345817	0.000300833	0.25
Educational attainment	rs4977885	A	G	0.3971	-0.00837674	0.00144521	6.78e-09	7.97e-05	0.000292929	0.79
Educational attainment	rs4984295	C	T	0.1477	0.012411	0.00197699	3.44e-10	0.000257893	0.000408456	0.53
Educational attainment	rs4984541	G	A	0.2334	0.0138325	0.00169551	3.4e-16	0.000466568	0.000342786	0.17
Educational attainment	rs4984913	G	A	0.2659	0.0115895	0.00160164	4.62e-13	-0.000443919	0.000327982	0.18
Educational attainment	rs532799	A	G	0.2939	-0.00947453	0.00154206	8.04e-10	4.78e-05	0.000320804	0.88
Educational attainment	rs545710	T	C	0.4752	0.00816642	0.00142854	1.09e-08	0.000158027	0.000288976	0.58
Educational attainment	rs56099375	T	C	0.241	0.0120413	0.00165175	3.1e-13	-0.00103155	0.000335307	0.0021
Educational attainment	rs56319902	T	C	0.2155	-0.0206407	0.00172592	5.81e-33	0.000745524	0.000342714	0.03
Educational attainment	rs56331807	T	G	0.1264	0.0123847	0.00211558	4.8e-09	0.000256115	0.000418773	0.54
Educational attainment	rs56391344	A	G	0.2526	0.0147505	0.00161731	7.49e-20	-0.000393226	0.000329367	0.23
Educational attainment	rs56794817	A	G	0.1615	0.0122003	0.00191027	1.69e-10	-0.00135187	0.00039555	0.00063
Educational attainment	rs57349798	A	G	0.4094	0.0092604	0.00142707	8.63e-11	0.000103244	0.000294552	0.73
Educational attainment	rs575079	A	G	0.8008	0.0112732	0.00175624	1.37e-10	0.000614532	0.000354892	0.083
Educational attainment	rs575113	A	G	0.2941	0.013255	0.00154009	7.52e-18	-0.00025976	0.000317024	0.41
Educational attainment	rs5754753	T	C	0.7178	-0.0125981	0.00155796	6.15e-16	-0.000165903	0.000317173	0.6
Educational attainment	rs58368403	A	C	0.3287	-0.010001	0.00149385	2.16e-11	0.000145329	0.000307658	0.64
Educational attainment	rs590013	C	T	0.3228	-0.0100105	0.00149972	2.47e-11	-0.000112891	0.000307063	0.71
Educational attainment	rs6065080	C	T	0.6411	0.0129622	0.0014618	7.49e-19	-3.29e-05	0.000300029	0.91
Educational attainment	rs61104616	A	G	0.5249	-0.0172149	0.00140462	1.56e-34	0.000367647	0.000287037	0.2
Educational attainment	rs6123924	G	A	0.1555	-0.012852	0.00193642	3.2e-11	-0.000147227	0.00039864	0.71
Educational attainment	rs61527214	A	G	0.4113	0.0110191	0.00142657	1.13e-14	-0.000417011	0.000292747	0.15
Educational attainment	rs61920325	T	C	0.2288	-0.00959249	0.00167053	9.35e-09	-0.0002957	0.000340461	0.39
Educational attainment	rs61997667	T	C	0.1511	-0.0143581	0.00195784	2.24e-13	0.000330085	0.000397626	0.41
Educational attainment	rs62124717	A	G	0.0911	-0.0141473	0.0024368	6.41e-09	-0.000111702	0.000492569	0.82
Educational attainment	rs62155350	A	G	0.0186	0.0337702	0.00528755	1.69e-10	-0.00091583	0.00101958	0.37
Educational attainment	rs62155873	T	C	0.1221	-0.0151238	0.00214169	1.65e-12	0.000790309	0.000431645	0.067
Educational attainment	rs62182994	C	T	0.3106	-0.013697	0.00152414	2.55e-19	0.000423346	0.000307761	0.17
Educational attainment	rs62379838	C	T	0.3047	-0.0121251	0.00152394	1.77e-15	0.000125641	0.000311809	0.69
Educational attainment	rs62442809	T	C	0.2805	-0.00868212	0.00156201	2.72e-08	0.000465543	0.000320382	0.15
Educational attainment	rs62442924	T	C	0.207	0.0160367	0.00173348	2.22e-20	-0.000449583	0.000364666	0.22
Educational attainment	rs62524716	G	A	0.3112	-0.00874701	0.00151504	7.77e-09	0.000417293	0.000312362	0.18
Educational attainment	rs6449503	A	G	0.5038	0.0184541	0.00140398	1.84e-39	-0.000122129	0.000288734	0.67
Educational attainment	rs6490618	T	C	0.327	0.00882939	0.0014947	3.48e-09	9.4e-05	0.000306233	0.76
Educational attainment	rs6493265	T	C	0.3915	-0.0121863	0.00143712	2.26e-17	9.67e-05	0.000293055	0.74
Educational attainment	rs6550267	T	C	0.2639	-0.00872368	0.00159092	4.17e-08	0.000220593	0.000322389	0.49
Educational attainment	rs6557171	C	T	0.6768	0.0154784	0.00149924	5.48e-25	-0.00079361	0.0003025	0.0087
Educational attainment	rs6573	A	C	0.1641	-0.0110113	0.00189324	6.02e-09	2.71e-05	0.000387637	0.94
Educational attainment	rs660001	A	G	0.2113	-0.0163648	0.00171825	1.66e-21	-0.000338086	0.000351394	0.34
Educational attainment	rs6601785	T	C	0.3424	-0.0100148	0.00149507	2.1e-11	0.000285384	0.000310379	0.36
Educational attainment	rs66568921	G	T	0.3559	0.0180549	0.00148882	7.6e-34	0.000250287	0.00030171	0.41
Educational attainment	rs66792787	G	A	0.0975	0.0166573	0.00236839	2.02e-12	0.000203356	0.000471239	0.67
Educational attainment	rs6690195	T	C	0.4907	-0.0113022	0.00140296	7.89e-16	0.000626518	0.000287665	0.029
Educational attainment	rs6697584	C	T	0.2148	0.0126369	0.00170922	1.43e-13	-0.000583504	0.000346359	0.092
Educational attainment	rs6704768	A	G	0.5648	-0.0116498	0.00141515	1.84e-16	-9.36e-06	0.000289374	0.97
Educational attainment	rs6731373	A	G	0.339	-0.0114836	0.00149184	1.39e-14	-0.000646562	0.000298585	0.03
Educational attainment	rs6733026	A	G	0.4757	0.00805162	0.00140405	9.77e-09	0.00014077	0.000287448	0.62
Educational attainment	rs67693285	G	T	0.4706	-0.00822573	0.00140948	5.35e-09	0.000393827	0.000288308	0.17
Educational attainment	rs6803651	T	G	0.4316	0.0113476	0.00141677	1.15e-15	-0.000173844	0.000290542	0.55
Educational attainment	rs6812533	C	T	0.2556	-0.010629	0.00161649	4.85e-11	-0.000132339	0.000331897	0.69
Educational attainment	rs68145588	T	G	0.1395	-0.0127007	0.00206364	7.53e-10	-0.000452077	0.000405134	0.26
Educational attainment	rs6924023	G	A	0.2452	-0.0107098	0.00163113	5.17e-11	0.000362322	0.000337974	0.28
Educational attainment	rs6959891	G	A	0.2829	-0.00854686	0.00155679	4.02e-08	0.000222402	0.000319681	0.49
Educational attainment	rs6977237	C	T	0.5275	-0.0081861	0.00140451	5.59e-09	0.000163063	0.000287621	0.57
Educational attainment	rs6994287	A	G	0.4055	0.0101771	0.00143005	1.11e-12	-2.01e-05	0.000290929	0.94
Educational attainment	rs7012546	T	C	0.4166	0.00916013	0.00142389	1.25e-10	-7.63e-05	0.000291015	0.79
Educational attainment	rs7029718	A	G	0.4108	0.024396	0.00143482	7.82e-65	-0.000337822	0.000290859	0.25
Educational attainment	rs7031988	A	G	0.1794	0.0104109	0.00183978	1.52e-08	0.000391461	0.000372482	0.29
Educational attainment	rs7041702	G	A	0.2594	0.0110735	0.00160034	4.53e-12	4.82e-05	0.000325992	0.88
Educational attainment	rs7167688	T	C	0.4917	-0.00943782	0.00140258	1.71e-11	0.000567371	0.000287474	0.048
Educational attainment	rs7171405	A	G	0.2432	-0.0100626	0.001635	7.53e-10	3.49e-05	0.00033817	0.92
Educational attainment	rs717996	T	C	0.5986	-0.0121689	0.00143156	1.89e-17	0.000112152	0.000293896	0.7
Educational attainment	rs7226824	T	C	0.5305	-0.00780941	0.001405	2.72e-08	0.000462008	0.000287228	0.11
Educational attainment	rs7254263	T	C	0.285	-0.0119272	0.00155675	1.84e-14	-1.19e-05	0.000317591	0.97
Educational attainment	rs72622559	T	C	0.2301	-0.0120245	0.0016672	5.5e-13	-0.000300358	0.00036873	0.42
Educational attainment	rs72807818	A	G	0.1297	0.019367	0.00208705	1.7e-20	-0.000269522	0.00041959	0.52
Educational attainment	rs72828517	C	T	0.1727	0.0167958	0.00185507	1.38e-19	-0.000224928	0.000373042	0.55
Educational attainment	rs72829857	G	A	0.239	0.0148805	0.00164541	1.52e-19	-0.000404493	0.000340754	0.24
Educational attainment	rs72899420	G	A	0.0699	-0.0153311	0.00276816	3.05e-08	-0.00044159	0.000564069	0.43
Educational attainment	rs72941198	G	A	0.1165	-0.0123224	0.0021967	2.03e-08	-0.000457271	0.000451891	0.31
Educational attainment	rs72944064	C	T	0.2563	0.00982822	0.00160607	9.39e-10	0.000308112	0.000327818	0.35
Educational attainment	rs72962169	T	C	0.1595	-0.0173705	0.00191653	1.26e-19	0.000268783	0.000392294	0.49
Educational attainment	rs72993796	C	T	0.1164	-0.012677	0.00221978	1.12e-08	0.000584699	0.000446874	0.19
Educational attainment	rs730384	A	G	0.4388	0.0100879	0.00141301	9.38e-13	0.000286495	0.000290497	0.32
Educational attainment	rs73191311	A	G	0.3363	-0.00943828	0.00148418	2.03e-10	0.000852766	0.000304501	0.0051
Educational attainment	rs7321274	G	A	0.2001	-0.0113904	0.00175327	8.21e-11	0.000140833	0.000356307	0.69
Educational attainment	rs7326331	A	G	0.2761	-0.0127987	0.00156898	3.42e-16	-0.000264721	0.000321893	0.41
Educational attainment	rs73344830	G	A	0.5819	-0.0169606	0.00142362	1e-32	0.000318433	0.00029088	0.27
Educational attainment	rs743316	C	T	0.2085	-0.0112177	0.00172667	8.21e-11	-0.000255322	0.00035204	0.47
Educational attainment	rs74415461	T	C	0.0843	0.0175717	0.00255627	6.25e-12	-0.000686504	0.000508514	0.18
Educational attainment	rs7449561	A	G	0.226	0.0102499	0.00167653	9.73e-10	0.000431692	0.000342352	0.21
Educational attainment	rs74643044	C	T	0.0523	0.0196954	0.00320213	7.71e-10	-0.000664082	0.000638535	0.3
Educational attainment	rs74675246	A	G	0.0904	0.0139301	0.00248583	2.1e-08	0.000199591	0.000493085	0.69
Educational attainment	rs74782457	T	C	0.1772	0.016828	0.0025012	1.72e-11	0.000301971	0.000365272	0.41
Educational attainment	rs74787922	C	A	0.0667	-0.0182344	0.00281247	8.97e-11	-0.000476456	0.000568527	0.4
Educational attainment	rs75177132	T	C	0.0476	0.0297822	0.00358679	1.01e-16	-0.000432023	0.000663865	0.52
Educational attainment	rs7575637	A	G	0.4538	0.0106772	0.00140841	3.43e-14	0.000137161	0.000287738	0.63
Educational attainment	rs7603132	A	G	0.1938	0.0137316	0.00177971	1.2e-14	-2.42e-05	0.000361266	0.95
Educational attainment	rs76076331	T	C	0.1346	0.0205597	0.0020583	1.71e-23	-8.3e-05	0.000438376	0.85
Educational attainment	rs7617204	G	A	0.4777	0.00972502	0.00140412	4.33e-12	-0.000227243	0.000287017	0.43
Educational attainment	rs76235882	G	A	0.034	-0.0241457	0.00387257	4.52e-10	-0.000237778	0.000852995	0.78
Educational attainment	rs76246107	A	G	0.0941	-0.0161614	0.00261627	6.52e-10	-2.07e-05	0.000539985	0.97
Educational attainment	rs7650602	C	T	0.4401	0.00892126	0.00141362	2.77e-10	0.000178164	0.000289833	0.54
Educational attainment	rs76509453	G	A	0.0912	-0.016629	0.00243559	8.64e-12	0.000324997	0.000490776	0.51
Educational attainment	rs7672622	G	A	0.2541	0.00881276	0.00161358	4.72e-08	-0.000522403	0.00033196	0.12
Educational attainment	rs7681853	C	T	0.2281	-0.0108662	0.00170011	1.64e-10	0.000462471	0.000346206	0.18
Educational attainment	rs7683416	C	T	0.5408	-0.0138774	0.00140707	6.05e-23	2.08e-05	0.000288936	0.94
Educational attainment	rs7692359	C	T	0.2214	0.0109082	0.00170013	1.4e-10	0.000424955	0.000349476	0.22
Educational attainment	rs77025239	A	G	0.1559	-0.014	0.00193502	4.65e-13	-0.000450652	0.000399414	0.26
Educational attainment	rs7724301	T	C	0.7463	-0.0109468	0.00161342	1.16e-11	0.000145796	0.00032646	0.66
Educational attainment	rs7744222	A	C	0.4016	-0.00942273	0.00143036	4.47e-11	0.0001068	0.000294328	0.72
Educational attainment	rs77609760	G	A	0.0654	-0.0236412	0.00283619	7.71e-17	0.000516012	0.000571337	0.37
Educational attainment	rs7849487	G	T	0.3422	0.0167248	0.00147951	1.25e-29	0.00020812	0.000303154	0.49
Educational attainment	rs78648104	C	T	0.0863	0.0141229	0.00250414	1.7e-08	0.000575588	0.000511647	0.26
Educational attainment	rs7894722	T	C	0.3748	0.00845731	0.00144963	5.41e-09	0.000344145	0.000295439	0.24
Educational attainment	rs790647	A	C	0.2278	-0.014524	0.00167243	3.81e-18	0.000278454	0.000339934	0.41
Educational attainment	rs7910403	T	G	0.1952	0.012217	0.00176973	5.08e-12	0.000123247	0.000359353	0.73
Educational attainment	rs7924036	T	G	0.5124	0.0133028	0.00140331	2.55e-21	0.000410299	0.000286835	0.15
Educational attainment	rs79265434	G	A	0.1166	0.0196941	0.00218479	1.98e-19	0.000278324	0.000444974	0.53
Educational attainment	rs7954407	A	C	0.365	0.00816245	0.00145758	2.14e-08	-0.000121986	0.00029819	0.68
Educational attainment	rs79604156	G	A	0.111	0.0146899	0.00223216	4.67e-11	0.000167155	0.00045145	0.71
Educational attainment	rs7972246	T	C	0.3451	0.0109733	0.00147495	1.01e-13	-8.88e-05	0.000302594	0.77
Educational attainment	rs79728014	G	A	0.1447	0.013357	0.00199317	2.06e-11	0.000208995	0.00040201	0.6
Educational attainment	rs7974852	C	A	0.4765	-0.0117024	0.00141178	1.14e-16	0.000551789	0.000286582	0.054
Educational attainment	rs7977614	G	A	0.2857	0.0134139	0.00160649	6.84e-17	-0.000529742	0.000314645	0.092
Educational attainment	rs7984311	A	G	0.3673	-0.00904895	0.00145506	5e-10	-0.000122858	0.000299014	0.68
Educational attainment	rs799447	G	T	0.6658	-0.00948549	0.00148761	1.81e-10	-0.000157191	0.00030488	0.61
Educational attainment	rs79994730	T	C	0.0426	0.0240138	0.00348913	5.88e-12	0.000815378	0.000658141	0.22
Educational attainment	rs8004294	A	G	0.9079	-0.0159651	0.00242486	4.58e-11	-0.000555857	0.000508397	0.27
Educational attainment	rs8008382	C	T	0.6991	0.0106018	0.00152882	4.07e-12	-0.000256477	0.000313976	0.41
Educational attainment	rs8024	A	C	0.3294	-0.0115224	0.00149192	1.13e-14	0.000249687	0.000302743	0.41
Educational attainment	rs80257979	G	T	0.0323	0.0251695	0.0040057	3.31e-10	0.000589585	0.000854397	0.49
Educational attainment	rs8030487	G	A	0.3093	-0.00847178	0.00152054	2.52e-08	0.000123508	0.000310301	0.69
Educational attainment	rs8049014	A	G	0.7542	-0.0105809	0.00162913	8.31e-11	-0.000244171	0.000333416	0.46
Educational attainment	rs8097125	C	T	0.6198	-0.00864281	0.00144664	2.31e-09	0.000175046	0.000294557	0.55
Educational attainment	rs818391	G	A	0.1901	0.0108123	0.00178765	1.46e-09	-0.000666996	0.000368863	0.071
Educational attainment	rs888814	T	G	0.4911	-0.00847845	0.0014031	1.52e-09	9.71e-05	0.00028632	0.73
Educational attainment	rs912883	C	T	0.3219	-0.00872846	0.00150196	6.2e-09	-0.000255925	0.000308081	0.41
Educational attainment	rs9289300	C	T	0.1588	0.0164482	0.00191851	1e-17	-5.65e-05	0.000395297	0.89
Educational attainment	rs9291652	C	T	0.526	-0.00847629	0.00140429	1.58e-09	0.000187522	0.000286893	0.51
Educational attainment	rs9295365	T	C	0.8783	-0.0121386	0.00215013	1.65e-08	0.000173281	0.000429358	0.69
Educational attainment	rs9359939	A	C	0.2431	-0.0104695	0.00163465	1.51e-10	6.62e-05	0.000339741	0.85
Educational attainment	rs936228	C	T	0.7194	0.00895545	0.0015645	1.04e-08	0.000300553	0.000321342	0.35
Educational attainment	rs9373363	G	A	0.2515	0.0111366	0.00161611	5.54e-12	-0.000206799	0.00033165	0.53
Educational attainment	rs9375188	T	C	0.4847	0.0212476	0.00140338	8.78e-52	-0.00045092	0.000287844	0.12
Educational attainment	rs9386319	G	A	0.3898	0.00862643	0.00143774	1.97e-09	0.000409427	0.000294136	0.16
Educational attainment	rs9411331	A	C	0.684	0.0144912	0.00150876	7.63e-22	-0.000587489	0.000307584	0.056
Educational attainment	rs9529146	C	T	0.7718	-0.0126729	0.00167208	3.48e-14	-0.000459204	0.000342407	0.18
Educational attainment	rs9556958	T	C	0.5233	-0.0109704	0.00140562	5.96e-15	1.64e-05	0.000288541	0.95
Educational attainment	rs9616947	T	C	0.3818	-0.01339	0.00145543	3.58e-20	-0.000438702	0.000296058	0.14
Educational attainment	rs9633970	T	C	0.7606	0.00912786	0.00164389	2.81e-08	0.00013105	0.000344553	0.7
Educational attainment	rs9645948	C	T	0.3392	-0.00961788	0.00148195	8.58e-11	0.000168576	0.000303449	0.58
Educational attainment	rs9655780	A	G	0.8287	-0.0152599	0.00187287	3.7e-16	-3.93e-05	0.000385455	0.92
Educational attainment	rs9679654	C	T	0.4311	0.00939052	0.00141589	3.31e-11	3.64e-05	0.00029028	0.9
Educational attainment	rs9824882	A	G	0.7968	0.01108	0.00174261	2.04e-10	3.26e-05	0.000359042	0.93
Educational attainment	rs9853928	T	C	0.2102	-0.012699	0.00172093	1.59e-13	-0.000156627	0.000357674	0.66
Educational attainment	rs9859556	T	G	0.3132	0.0290105	0.00151186	4.61e-82	-9.34e-05	0.000311576	0.76
Educational attainment	rs9882532	C	T	0.3632	-0.0123717	0.00145802	2.15e-17	-0.000402789	0.000300107	0.18
Educational attainment	rs9927842	C	T	0.851	0.0129895	0.00198665	6.22e-11	0.000224192	0.00039506	0.57
Educational attainment	rs9929556	G	T	0.4312	0.00993459	0.00141635	2.31e-12	-3.77e-05	0.000290473	0.9
Educational attainment	rs9929762	G	A	0.4405	-0.00961186	0.00141292	1.03e-11	-0.000274127	0.000289445	0.34
Educational attainment	rs9933256	G	A	0.4442	-0.0118795	0.00142031	6.06e-17	0.000165265	0.000287837	0.57
Educational attainment	rs994280	G	A	0.3337	-0.00827447	0.0014874	2.65e-08	0.000211168	0.000301532	0.48
Urinary sodium	rs10136360	G	A	0.7982	-0.00957388	4.4e-11	4.4e-11	-1e-05	0.00034658	0.98
Urinary sodium	rs1036336	T	C	0.4573	0.00729244	9.7e-10	9.7e-10	0.000486236	0.000287331	0.091
Urinary sodium	rs10789340	A	G	0.335	0.00751225	1.4e-09	1.4e-09	0.000221668	0.000296282	0.45
Urinary sodium	rs11584700	A	G	0.7714	0.00898544	6.1e-09	6.1e-09	-0.000510897	0.000352929	0.15
Urinary sodium	rs11642015	C	T	0.5676	-0.0124196	6.6e-21	6.6e-21	-0.000729309	0.000292214	0.013
Urinary sodium	rs117287096	G	A	0.9771	-0.0281939	4.3e-11	4.3e-11	-0.00168195	0.000971182	0.083
Urinary sodium	rs1229984	T	C	0.0288	0.0241902	5.5e-13	5.5e-13	0.000673871	0.000969333	0.49
Urinary sodium	rs12581220	C	T	0.7038	0.01034	5.6e-15	5.6e-15	-0.000686307	0.000309834	0.027
Urinary sodium	rs1260326	T	C	0.4105	0.0117743	1.1e-20	1.1e-20	0.00115274	0.000293333	8.5e-05
Urinary sodium	rs12658007	A	G	0.4682	0.00743699	1e-09	1e-09	0.000400483	0.000286843	0.16
Urinary sodium	rs12737061	C	T	0.5905	0.00745527	1.2e-10	1.2e-10	0.000314303	0.00028833	0.28
Urinary sodium	rs13163314	C	T	0.7545	0.0100176	5e-12	5e-12	0.00065144	0.000340299	0.056
Urinary sodium	rs1437971	A	C	0.327	0.00847493	1.1e-10	1.1e-10	0.000137846	0.00030417	0.65
Urinary sodium	rs1516187	T	C	0.1143	-0.0115549	5.2e-12	5.2e-12	-0.000300078	0.000423817	0.48
Urinary sodium	rs1562308	A	C	0.3668	-0.00801334	8.6e-11	8.6e-11	-8.18e-05	0.000292726	0.78
Urinary sodium	rs16850608	A	G	0.7485	0.00931492	1.6e-11	1.6e-11	0.000900756	0.000335253	0.0072
Urinary sodium	rs17123039	T	G	0.6332	0.00725318	6.7e-09	6.7e-09	-9.38e-05	0.000290906	0.75
Urinary sodium	rs17635778	C	T	0.8221	0.00974302	2.3e-09	2.3e-09	-0.000304178	0.00038075	0.42
Urinary sodium	rs1907067	A	C	0.5457	0.00744702	4.3e-10	4.3e-10	7.86e-05	0.000287774	0.78
Urinary sodium	rs1957111	C	T	0.9423	-0.018951	2.1e-13	2.1e-13	-0.000220755	0.00064787	0.73
Urinary sodium	rs1996928	G	A	0.7495	0.00904149	1.1e-09	1.1e-09	0.000389419	0.000329282	0.24
Urinary sodium	rs2210143	T	G	0.6988	0.00909794	2.7e-12	2.7e-12	0.001008	0.000307733	0.0011
Urinary sodium	rs2393831	A	G	0.7813	0.00928993	1.5e-09	1.5e-09	0.000432652	0.000345097	0.21
Urinary sodium	rs2472297	C	T	0.7853	0.0138093	1.4e-22	1.4e-22	0.000428695	0.000323521	0.19
Urinary sodium	rs2504671	C	A	0.7674	0.0125233	4.5e-18	4.5e-18	0.00103624	0.000338722	0.0022
Urinary sodium	rs34452566	G	T	0.8032	-0.00972968	1.9e-10	1.9e-10	4.87e-05	0.000358855	0.89
Urinary sodium	rs34783010	G	T	0.7863	0.0134311	3.8e-19	3.8e-19	0.0012955	0.000361907	0.00034
Urinary sodium	rs4410790	T	C	0.3847	0.0108651	1.9e-18	1.9e-18	0.000540608	0.000297778	0.069
Urinary sodium	rs4442732	A	G	0.3966	-0.00779507	1.5e-09	1.5e-09	0.00029137	0.000296324	0.33
Urinary sodium	rs4486511	C	T	0.5139	0.00831234	2.5e-12	2.5e-12	-0.00041683	0.000287203	0.15
Urinary sodium	rs4788415	T	C	0.0815	-0.0148019	7.9e-14	7.9e-14	0.000402306	0.000492578	0.41
Urinary sodium	rs5760425	T	G	0.3917	0.00745825	2.4e-08	2.4e-08	0.000326588	0.00029336	0.27
Urinary sodium	rs613872	G	T	0.1769	-0.0105705	9.2e-11	9.2e-11	-0.000310381	0.000378126	0.41
Urinary sodium	rs6460047	T	C	0.828	0.0105001	4.7e-12	4.7e-12	0.000316032	0.000353301	0.37
Urinary sodium	rs67942698	T	C	0.8887	-0.0109964	2.1e-10	2.1e-10	0.00032175	0.00043678	0.46
Urinary sodium	rs7072776	A	G	0.2863	0.0103876	9e-14	9e-14	0.000316969	0.000321651	0.32
Urinary sodium	rs7140993	G	A	0.7336	0.00933716	2.4e-10	2.4e-10	2.57e-05	0.000327273	0.94
Urinary sodium	rs72634682	G	A	0.8618	-0.0102914	4e-11	4e-11	-0.000314619	0.000416061	0.45
Urinary sodium	rs7334078	T	C	0.7366	0.0090649	8.1e-12	8.1e-12	-0.000264715	0.000318318	0.41
Urinary sodium	rs816366	C	T	0.2714	0.00987744	4.9e-14	4.9e-14	0.000221567	0.000309016	0.47
Urinary sodium	rs838133	A	G	0.4254	-0.0133353	7.3e-21	7.3e-21	0.000178053	0.000296254	0.55
Urinary sodium	rs9387955	A	G	0.4433	-0.00819094	1.3e-11	1.3e-11	0.0002461	0.000288887	0.39
Urinary sodium	rs9537160	C	T	0.7545	0.00877585	1.6e-10	1.6e-10	3.53e-05	0.000320135	0.91
Urinary potassium	rs10854166	A	G	0.5129	0.00752479	0.00121538	7.4e-10	-5.53e-06	0.00029059	0.98
Urinary potassium	rs12944041	G	A	0.4513	0.00700048	0.00120774	1.1e-09	4.85e-05	0.000289072	0.87
Urinary potassium	rs13143189	G	A	0.6024	0.0109685	0.00121798	8.3e-19	-7.79e-05	0.000291303	0.79
Urinary potassium	rs2472297	C	T	0.7853	0.0106514	0.00135803	5.6e-15	0.000428695	0.000323521	0.19
Urinary potassium	rs254023	T	C	0.5785	-0.007873	0.00120633	2.7e-10	-0.000569864	0.000288699	0.048
Urinary potassium	rs4410790	T	C	0.3847	0.00874545	0.00124235	2.1e-13	0.000540608	0.000297778	0.069
Urinary potassium	rs4973766	C	T	0.5427	0.00836621	0.0012037	4.8e-11	8.56e-05	0.000288066	0.77
Urinary potassium	rs61375854	T	G	0.666	-0.00752992	0.00127228	8.5e-09	0.00034069	0.000304137	0.26
Urinary potassium	rs6467447	C	T	0.3728	0.00720042	0.00124211	4.3e-09	0.000623446	0.000297032	0.036
Urinary potassium	rs72704791	A	G	0.831	0.0106017	0.00152158	4.9e-12	-0.00051716	0.000363238	0.15
Urinary potassium	rs7319172	G	A	0.4125	-0.00699888	0.00121032	7.2e-09	-0.000281577	0.000289278	0.33
Urinary potassium	rs784257	T	C	0.1869	-0.00890228	0.00154365	3.3e-08	-0.0002649	0.000369263	0.47
Urinary sodium/potassium ratio	rs11103388	A	G	0.33	0.014	0.003	2.75e-08	0.000193096	0.000305339	0.53
Urinary sodium/potassium ratio	rs1229984	C	T	0.978	-0.056	0.008	3.82e-12	-0.000673871	0.000969333	0.49
Urinary sodium/potassium ratio	rs12496573	A	G	0.211	0.016	0.003	3.36e-08	-0.000139613	0.000351647	0.69
Urinary sodium/potassium ratio	rs12700027	A	G	0.11	0.023	0.004	2.07e-09	5.42e-05	0.00046227	0.91
Urinary sodium/potassium ratio	rs13188076	T	G	0.232	-0.02	0.003	2.22e-12	-0.000588674	0.00034021	0.084
Urinary sodium/potassium ratio	rs2035562	G	A	0.672	-0.014	0.003	4.02e-08	-0.000584849	0.0003061	0.056
Urinary sodium/potassium ratio	rs2057655	A	G	0.185	-0.017	0.003	2.31e-08	0.00035687	0.000369546	0.33
Urinary sodium/potassium ratio	rs2394893	A	G	0.605	0.014	0.002	2.27e-08	0.000130068	0.000293141	0.66
Urinary sodium/potassium ratio	rs299938	G	A	0.234	-0.017	0.003	2.13e-09	0.000421913	0.00033928	0.21
Urinary sodium/potassium ratio	rs33951980	T	C	0.13	-0.021	0.004	7.08e-09	-0.00045641	0.000425185	0.28
Urinary sodium/potassium ratio	rs34783010	T	G	0.193	-0.022	0.003	7.07e-13	-0.0012955	0.000361907	0.00034
Urinary sodium/potassium ratio	rs3770435	C	T	0.362	0.017	0.003	3.06e-11	1.39e-05	0.000298448	0.96
Urinary sodium/potassium ratio	rs4665972	C	T	0.607	-0.024	0.002	2.89e-22	-0.00102421	0.0002951	0.00052
Urinary sodium/potassium ratio	rs4873492	T	C	0.17	0.02	0.003	6.29e-10	-0.000189082	0.000383444	0.62
Urinary sodium/potassium ratio	rs56108664	T	C	0.199	0.02	0.003	4.29e-11	0.000470832	0.00035989	0.19
Urinary sodium/potassium ratio	rs62458486	A	G	0.226	-0.016	0.003	2.37e-08	-0.000939794	0.00034646	0.0067
Urinary sodium/potassium ratio	rs6440008	C	T	0.386	-0.017	0.002	4.07e-12	0.000201293	0.000296616	0.5
Urinary sodium/potassium ratio	rs6452788	A	G	0.236	-0.021	0.003	1.79e-13	-0.00020534	0.000338276	0.54
Urinary sodium/potassium ratio	rs6754311	C	T	0.248	0.017	0.003	1.03e-09	0.000128126	0.000337133	0.7
Urinary sodium/potassium ratio	rs7157772	T	G	0.612	0.015	0.002	4.66e-10	0.00021814	0.000294517	0.46
Urinary sodium/potassium ratio	rs9291156	G	A	0.455	-0.014	0.002	7.09e-09	-0.000268681	0.000290137	0.35
Urinary sodium/creatinine ratio	rs1047891	A	C	0.316	-0.027	0.003	1.34e-24	-0.000270282	0.000308278	0.38
Urinary sodium/creatinine ratio	rs1229984	C	T	0.978	-0.05	0.008	7.36e-10	-0.000673871	0.000969333	0.49
Urinary sodium/creatinine ratio	rs12363886	A	C	0.482	-0.013	0.002	3.29e-08	-0.000402213	0.000289601	0.16
Urinary sodium/creatinine ratio	rs1260326	C	T	0.607	-0.028	0.002	4.05e-29	-0.00115274	0.000293333	8.5e-05
Urinary sodium/creatinine ratio	rs13127170	G	A	0.552	0.014	0.002	1.61e-08	0.000294595	0.000290167	0.31
Urinary sodium/creatinine ratio	rs13188076	T	G	0.232	-0.024	0.003	6.48e-17	-0.000588674	0.00034021	0.084
Urinary sodium/creatinine ratio	rs2035561	C	T	0.671	-0.014	0.003	3.29e-08	-0.000586289	0.000305937	0.055
Urinary sodium/creatinine ratio	rs2954021	G	A	0.506	-0.016	0.002	1.36e-10	0.000114776	0.000286717	0.69
Urinary sodium/creatinine ratio	rs33951980	T	C	0.13	-0.023	0.004	1.44e-10	-0.00045641	0.000425185	0.28
Urinary sodium/creatinine ratio	rs4873492	T	C	0.17	0.022	0.003	1.07e-11	-0.000189082	0.000383444	0.62
Urinary sodium/creatinine ratio	rs558455	G	A	0.58	0.016	0.002	1.67e-10	0.000465924	0.000290488	0.11
Urinary sodium/creatinine ratio	rs6440008	C	T	0.386	-0.017	0.003	4.65e-12	0.000201293	0.000296616	0.5
Urinary sodium/creatinine ratio	rs702634	A	G	0.692	0.016	0.003	6.62e-10	-0.000218715	0.000311003	0.48
Urinary potassium/creatinine ratio	rs1047891	A	C	0.316	-0.031	0.002	1.6e-37	-0.000270282	0.000308278	0.38
Urinary potassium/creatinine ratio	rs10872423	T	C	0.194	-0.019	0.003	2.46e-11	0.00014837	0.000363032	0.68
Urinary potassium/creatinine ratio	rs10950655	C	T	0.505	0.013	0.002	4.53e-09	-0.000388499	0.000286778	0.18
Urinary potassium/creatinine ratio	rs1664781	A	G	0.693	0.014	0.002	1.75e-08	-0.00019547	0.000310997	0.53
Urinary potassium/creatinine ratio	rs2472297	T	C	0.267	0.021	0.003	4.44e-16	-0.000428695	0.000323521	0.19
Urinary potassium/creatinine ratio	rs2603274	C	A	0.817	0.018	0.003	1.53e-09	-0.000152096	0.00037727	0.69
Urinary potassium/creatinine ratio	rs34783010	T	G	0.193	0.026	0.003	3.1e-19	-0.0012955	0.000361907	0.00034
Urinary potassium/creatinine ratio	rs35041900	T	C	0.093	-0.024	0.004	1.74e-09	0.00106013	0.000495116	0.032
Urinary potassium/creatinine ratio	rs4408310	A	C	0.539	0.014	0.002	4.33e-09	-0.000122413	0.000289101	0.67
Urinary potassium/creatinine ratio	rs4803380	T	C	0.022	-0.047	0.008	1.53e-09	0.00177233	0.00097561	0.069
Urinary potassium/creatinine ratio	rs4973766	T	C	0.456	-0.022	0.002	4.29e-21	-8.56e-05	0.000288066	0.77
Urinary potassium/creatinine ratio	rs57739486	T	C	0.158	0.017	0.003	2.75e-08	-0.000425178	0.000392699	0.28
Urinary potassium/creatinine ratio	rs72704785	A	G	0.179	-0.024	0.003	1.03e-14	0.000403616	0.000386116	0.3
Urinary potassium/creatinine ratio	rs9269041	A	G	0.647	-0.014	0.002	1.89e-09	-0.000154939	0.000300238	0.61
Serum calcium	rs1035798	A	G	0.2	0.019	0.003	1.2e-10	-0.000177766	0.000358061	0.62
Serum calcium	rs1036332	C	A	0.26	0.022	0.003	1.12e-13	-0.000174536	0.000327778	0.59
Serum calcium	rs11187838	G	A	0.43	0.019	0.003	1.2e-10	6.95e-05	0.000289387	0.81
Serum calcium	rs112371897	T	C	0.91	0.071	0.004	8.62e-71	0.00122048	0.000492946	0.013
Serum calcium	rs11629876	C	T	0.33	0.018	0.003	9.87e-10	-0.000206062	0.000304221	0.5
Serum calcium	rs11632520	C	T	0.17	0.029	0.003	2.09e-22	0.000487228	0.000382401	0.2
Serum calcium	rs11730491	T	G	0.83	0.022	0.004	1.9e-08	0.00036066	0.000386634	0.35
Serum calcium	rs11746728	C	T	0.65	0.016	0.003	4.82e-08	0.000329271	0.000301242	0.27
Serum calcium	rs1177274	T	G	0.56	0.028	0.003	5.13e-21	-8.52e-05	0.000288666	0.77
Serum calcium	rs11777067	T	C	0.77	0.02	0.003	1.31e-11	-0.000608074	0.000338981	0.073
Serum calcium	rs12339541	C	A	0.06	0.056	0.005	2.04e-29	0.00214233	0.00058376	0.00024
Serum calcium	rs12519940	C	T	0.28	0.027	0.003	1.13e-19	4.18e-05	0.000322483	0.9
Serum calcium	rs12583851	T	C	0.75	0.022	0.003	1.12e-13	0.000378436	0.000331379	0.25
Serum calcium	rs1260326	T	C	0.61	0.047	0.003	1.28e-55	0.00115274	0.000293333	8.5e-05
Serum calcium	rs12675477	T	C	0.73	0.017	0.003	7.28e-09	0.00017491	0.000322486	0.59
Serum calcium	rs12917235	C	T	0.37	0.027	0.003	1.13e-19	0.00071834	0.00029707	0.016
Serum calcium	rs12922549	C	T	0.24	0.023	0.003	8.83e-15	0.000313036	0.000344142	0.36
Serum calcium	rs12932755	A	G	0.51	0.017	0.003	7.28e-09	0.000785083	0.000289005	0.0066
Serum calcium	rs12974855	A	G	0.86	0.026	0.004	4.02e-11	-0.000157171	0.00042288	0.71
Serum calcium	rs12998379	G	A	0.19	0.026	0.003	2.22e-18	0.000289157	0.000364695	0.43
Serum calcium	rs13107325	C	T	0.93	0.059	0.005	1.95e-32	0.000618334	0.000546602	0.26
Serum calcium	rs13108218	A	G	0.62	0.039	0.003	6.12e-39	-0.00038118	0.000297372	0.2
Serum calcium	rs13254847	C	T	0.22	0.023	0.003	8.83e-15	0.000567761	0.000348005	0.1
Serum calcium	rs13389219	C	T	0.39	0.016	0.003	4.82e-08	0.000750135	0.000293202	0.011
Serum calcium	rs1354034	T	C	0.6	0.019	0.003	1.2e-10	-7.41e-05	0.00029223	0.8
Serum calcium	rs1495747	C	T	0.28	0.019	0.003	1.2e-10	0.000185253	0.000321275	0.56
Serum calcium	rs1688131	T	C	0.71	0.036	0.003	1.78e-33	-0.000229965	0.000320851	0.47
Serum calcium	rs17164683	C	T	0.27	0.02	0.003	1.31e-11	0.000484081	0.000324376	0.14
Serum calcium	rs1749849	C	T	0.42	0.021	0.003	1.28e-12	0.000592123	0.000292031	0.043
Serum calcium	rs17668044	A	G	0.71	0.018	0.003	9.87e-10	0.000931287	0.000317073	0.0033
Serum calcium	rs17774672	G	A	0.16	0.025	0.004	2.05e-10	-6.13e-05	0.000393169	0.88
Serum calcium	rs1827293	G	A	0.46	0.024	0.003	6.22e-16	0.000284427	0.000287524	0.32
Serum calcium	rs2004315	T	C	0.38	0.033	0.003	1.91e-28	0.000411226	0.000296137	0.16
Serum calcium	rs2070179	C	T	0.24	0.017	0.003	7.28e-09	3.67e-05	0.00033598	0.91
Serum calcium	rs2343592	A	G	0.27	0.023	0.003	8.83e-15	0.000337467	0.000324533	0.3
Serum calcium	rs2419886	C	T	0.26	0.023	0.003	8.83e-15	0.0001216	0.000329617	0.71
Serum calcium	rs2448036	G	T	0.11	0.029	0.004	2.08e-13	-0.000170036	0.000476018	0.72
Serum calcium	rs2520265	A	G	0.29	0.022	0.003	1.12e-13	0.00016981	0.000317385	0.59
Serum calcium	rs2918247	A	G	0.23	0.017	0.003	7.28e-09	0.000883794	0.000343012	0.01
Serum calcium	rs3026445	T	C	0.37	0.018	0.003	9.87e-10	8.16e-05	0.000297626	0.78
Serum calcium	rs302655	G	T	0.43	0.02	0.003	1.31e-11	0.000343795	0.000289382	0.23
Serum calcium	rs308981	C	T	0.12	0.023	0.004	4.46e-09	0.000656305	0.000441847	0.14
Serum calcium	rs34010237	A	G	0.84	0.03	0.004	3.19e-14	0.000108079	0.00039075	0.78
Serum calcium	rs34667500	A	G	0.88	0.038	0.004	1.05e-21	0.000420305	0.000440955	0.34
Serum calcium	rs35320690	C	T	0.72	0.026	0.003	2.22e-18	8.79e-05	0.000321222	0.78
Serum calcium	rs35758545	C	T	0.35	0.016	0.003	4.82e-08	0.000292571	0.000301058	0.33
Serum calcium	rs3741628	G	T	0.57	0.022	0.003	1.12e-13	0.0006252	0.000289618	0.031
Serum calcium	rs3931841	A	G	0.68	0.027	0.003	1.13e-19	0.000269369	0.000309332	0.38
Serum calcium	rs4376797	A	G	0.65	0.026	0.003	2.22e-18	0.000208246	0.000300047	0.49
Serum calcium	rs4633480	A	G	0.44	0.021	0.003	1.28e-12	0.000728083	0.000288672	0.012
Serum calcium	rs4758621	A	G	0.31	0.028	0.003	5.13e-21	0.000287949	0.000311096	0.35
Serum calcium	rs4790310	C	T	0.57	0.022	0.003	1.12e-13	0.000253607	0.000290534	0.38
Serum calcium	rs4805129	T	C	0.63	0.02	0.003	1.31e-11	0.000174828	0.000296655	0.56
Serum calcium	rs4925104	G	T	0.47	0.018	0.003	9.87e-10	-0.000259288	0.000287099	0.37
Serum calcium	rs507666	G	A	0.19	0.021	0.003	1.28e-12	0.000817957	0.0003682	0.026
Serum calcium	rs55754498	C	T	0.05	0.033	0.006	1.9e-08	-0.000675731	0.000639572	0.29
Serum calcium	rs56230940	T	C	0.93	0.031	0.005	2.82e-10	0.00106261	0.000547313	0.052
Serum calcium	rs5751350	A	G	0.67	0.016	0.003	4.82e-08	0.000217322	0.000304868	0.48
Serum calcium	rs61594679	C	T	0.29	0.018	0.003	9.87e-10	0.000210542	0.00031771	0.51
Serum calcium	rs62134669	C	T	0.85	0.024	0.004	9.87e-10	-1.37e-05	0.000403789	0.97
Serum calcium	rs62439474	T	C	0.7	0.022	0.003	1.12e-13	-0.000300081	0.000314479	0.34
Serum calcium	rs6580981	G	A	0.46	0.019	0.003	1.2e-10	-1.67e-05	0.000288993	0.95
Serum calcium	rs6680117	C	T	0.18	0.027	0.003	1.13e-19	0.00090741	0.000376545	0.016
Serum calcium	rs6741561	C	T	0.39	0.04	0.003	7.41e-41	0.000332693	0.000293362	0.26
Serum calcium	rs681664	C	T	0.22	0.018	0.003	9.87e-10	4.22e-05	0.00034701	0.9
Serum calcium	rs6830950	T	C	0.27	0.017	0.003	7.28e-09	0.000372236	0.000324993	0.25
Serum calcium	rs6841429	C	A	0.17	0.041	0.004	5.92e-25	0.000965531	0.000384313	0.012
Serum calcium	rs6909201	A	G	0.48	0.043	0.003	6.77e-47	0.000646535	0.000286588	0.024
Serum calcium	rs697852	G	A	0.82	0.022	0.003	1.12e-13	0.000203722	0.000375403	0.59
Serum calcium	rs7012637	A	G	0.52	0.023	0.003	8.83e-15	-0.00012177	0.000289167	0.67
Serum calcium	rs7208714	G	A	0.75	0.027	0.003	1.13e-19	0.00130218	0.000329589	7.8e-05
Serum calcium	rs7221118	T	C	0.21	0.021	0.003	1.28e-12	-0.000423485	0.000350926	0.23
Serum calcium	rs722298	A	G	0.56	0.016	0.003	4.82e-08	-0.000525134	0.000289467	0.07
Serum calcium	rs72999033	T	C	0.93	0.043	0.005	3.99e-18	0.000820319	0.000586912	0.16
Serum calcium	rs7312673	A	G	0.07	0.043	0.005	3.99e-18	0.00054948	0.00055356	0.32
Serum calcium	rs7320843	C	T	0.14	0.036	0.004	1.13e-19	0.000819505	0.000408709	0.045
Serum calcium	rs7559013	C	A	0.87	0.026	0.004	4.02e-11	0.000294833	0.000428427	0.49
Serum calcium	rs7568296	T	C	0.42	0.02	0.003	1.31e-11	-2.35e-05	0.000290806	0.94
Serum calcium	rs77722590	A	G	0.85	0.023	0.004	4.46e-09	-1.9e-05	0.000404166	0.96
Serum calcium	rs7864156	G	T	0.61	0.018	0.003	9.87e-10	0.000336773	0.000294277	0.25
Serum calcium	rs80350997	A	G	0.92	0.046	0.005	1.79e-20	0.0006264	0.000541601	0.25
Serum calcium	rs8081353	C	T	0.1	0.025	0.004	2.05e-10	3.52e-05	0.000488603	0.94
Serum calcium	rs841572	A	G	0.59	0.033	0.003	1.91e-28	0.000366953	0.000292509	0.21
Serum calcium	rs848492	A	G	0.28	0.027	0.003	1.13e-19	0.000219173	0.00031996	0.49
Serum calcium	rs900399	G	A	0.6	0.019	0.003	1.2e-10	-0.000112497	0.000293124	0.7
Serum calcium	rs9388399	T	C	0.31	0.024	0.003	6.22e-16	6.8e-05	0.000309844	0.83
Serum calcium	rs9530	A	G	0.55	0.032	0.003	7.29e-27	0.000379381	0.000287741	0.19
Serum calcium	rs965344	A	G	0.79	0.031	0.003	2.49e-25	0.000122644	0.00035205	0.73
Serum calcium	rs9806062	G	T	0.89	0.026	0.004	4.02e-11	0.000274767	0.000458874	0.55
Serum phosphate	rs10013062	G	A	0.3524	0.0023	0.0004	3.46e-08	-0.000501951	0.000301363	0.096
Serum phosphate	rs10401230	G	A	0.4937	-0.0022	0.0004	9.47e-09	0.000291499	0.000287093	0.31
Serum phosphate	rs10743976	C	A	0.8512	0.0067	0.0005	7e-34	0.000243992	0.000403601	0.55
Serum phosphate	rs10896012	C	T	0.2179	-0.0041	0.0005	6.47e-18	0.000189747	0.000347954	0.59
Serum phosphate	rs10900829	G	A	0.5817	0.0029	0.0004	1.92e-13	-0.000185625	0.000290627	0.52
Serum phosphate	rs11078597	C	T	0.1864	0.0055	0.0005	4.83e-28	-0.000826622	0.000367846	0.025
Serum phosphate	rs113487566	T	C	0.0254	-0.0102	0.0013	5.87e-16	0.000385218	0.000921064	0.68
Serum phosphate	rs11684211	A	G	0.3533	0.0026	0.0004	3.81e-10	0.000547018	0.00030142	0.07
Serum phosphate	rs11705850	C	T	0.0787	-0.0044	0.0007	9.86e-10	0.00044531	0.000533178	0.4
Serum phosphate	rs11801716	T	C	0.0462	-0.0054	0.0009	9.47e-09	-0.00019528	0.000686171	0.78
Serum phosphate	rs12044944	T	C	0.1925	0.0029	0.0005	4.29e-09	-0.000344242	0.00036512	0.35
Serum phosphate	rs12059422	C	T	0.023	0.0146	0.0013	3.32e-29	0.00210903	0.000954729	0.027
Serum phosphate	rs12132412	G	A	0.3884	0.0174	0.0004	1e-200	5.43e-05	0.000296567	0.85
Serum phosphate	rs12518871	T	C	0.4095	-0.0025	0.0004	2.57e-10	-0.000381414	0.000294023	0.19
Serum phosphate	rs12710029	C	T	0.7762	-0.0029	0.0005	7.06e-10	0.000217794	0.000349853	0.53
Serum phosphate	rs12727188	G	T	0.0894	-0.0054	0.0007	6.82e-15	0.000766179	0.000506027	0.13
Serum phosphate	rs1286070	C	T	0.1721	-0.0041	0.0005	2.43e-15	-0.000656649	0.000380117	0.084
Serum phosphate	rs12902894	C	A	0.458	0.0044	0.0004	8.14e-29	0.000614838	0.00028834	0.033
Serum phosphate	rs12941512	T	C	0.4422	-0.0032	0.0004	2.07e-16	-0.000171619	0.000288239	0.55
Serum phosphate	rs12985272	A	G	0.0494	0.0064	0.0009	4.69e-12	-0.000191533	0.000676298	0.78
Serum phosphate	rs13208790	C	T	0.6506	0.0024	0.0004	9.66e-09	0.000266377	0.000304186	0.38
Serum phosphate	rs13232861	G	A	0.8125	0.0031	0.0005	3.76e-10	2.93e-05	0.000367446	0.94
Serum phosphate	rs1432679	T	C	0.5529	0.0024	0.0004	1.62e-09	-0.000278503	0.000288638	0.33
Serum phosphate	rs144214505	T	C	0.0416	-0.0057	0.001	7.05e-09	0.00113062	0.000720391	0.12
Serum phosphate	rs145978363	G	A	0.0301	-0.0072	0.0012	1.89e-09	-0.0010749	0.000881744	0.22
Serum phosphate	rs1468908	G	A	0.492	0.005	0.0004	6.28e-37	0.00032911	0.000286866	0.25
Serum phosphate	rs1483842	C	T	0.4808	-0.0028	0.0004	1.42e-12	0.000316231	0.000286687	0.27
Serum phosphate	rs1570603	A	G	0.572	-0.0022	0.0004	3.69e-08	5.65e-05	0.000290783	0.85
Serum phosphate	rs17036160	T	C	0.118	-0.004	0.0006	5.67e-11	-0.000193627	0.000445432	0.66
Serum phosphate	rs17265513	C	T	0.1991	0.0043	0.0005	6.74e-19	0.000436471	0.000358416	0.22
Serum phosphate	rs17288460	A	G	0.1803	-0.0033	0.0005	7.84e-11	-0.000652319	0.000373814	0.081
Serum phosphate	rs17884869	A	G	0.025	0.0079	0.0013	2.58e-10	-0.00129956	0.000914197	0.16
Serum phosphate	rs1889208	A	G	0.3359	0.0033	0.0004	3.76e-15	0.000468967	0.0003055	0.12
Serum phosphate	rs2120222	C	A	0.1485	-0.0092	0.0005	9.73e-63	-0.000400906	0.000403432	0.32
Serum phosphate	rs2230742	G	A	0.8457	-0.0041	0.0005	6.74e-14	-0.0001853	0.000396194	0.64
Serum phosphate	rs2303917	A	G	0.1077	-0.0037	0.0006	6.18e-09	-2.95e-05	0.000463561	0.95
Serum phosphate	rs2909212	G	A	0.2966	0.0024	0.0004	2.31e-08	0.000218195	0.000314096	0.49
Serum phosphate	rs2941483	G	A	0.571	0.0029	0.0004	1.27e-13	0.000200932	0.000289282	0.49
Serum phosphate	rs2955382	T	C	0.6121	-0.0031	0.0004	4.82e-15	-5.24e-05	0.000294371	0.86
Serum phosphate	rs2959652	T	G	0.908	-0.0037	0.0007	3.13e-08	0.000399609	0.000497873	0.42
Serum phosphate	rs296847	T	G	0.6643	0.0024	0.0004	8.87e-09	-0.000481649	0.00030596	0.12
Serum phosphate	rs2982572	T	C	0.4208	-0.0041	0.0004	1.83e-25	0.000308111	0.000290415	0.29
Serum phosphate	rs308032	T	G	0.2368	-0.0029	0.0005	1.03e-09	-0.000261637	0.000342048	0.44
Serum phosphate	rs3091842	A	G	0.0441	-0.0086	0.001	1.49e-18	0.000415753	0.000718019	0.56
Serum phosphate	rs339969	A	C	0.6148	0.0027	0.0004	2.35e-11	-0.000236536	0.000294103	0.42
Serum phosphate	rs34933034	A	G	0.1529	-0.0057	0.0005	7.19e-26	-0.000774537	0.000399655	0.053
Serum phosphate	rs35026779	T	C	0.0997	-0.0042	0.0007	9.54e-11	0.000894165	0.000481865	0.064
Serum phosphate	rs35552719	T	G	0.2855	0.0049	0.0004	2.08e-28	0.000438382	0.000327992	0.18
Serum phosphate	rs35666081	A	G	0.4002	0.0022	0.0004	4.52e-08	-8.35e-05	0.000292878	0.78
Serum phosphate	rs3757677	G	A	0.3721	0.003	0.0004	6.84e-14	-0.000107428	0.000296777	0.72
Serum phosphate	rs3813498	T	C	0.8128	0.0051	0.0005	3.42e-24	-0.000579625	0.000368567	0.12
Serum phosphate	rs4072537	C	T	0.6811	-0.0023	0.0004	3.95e-08	0.00015204	0.000306857	0.62
Serum phosphate	rs4077450	T	G	0.828	-0.0042	0.0005	1.15e-15	1.9e-05	0.000381611	0.96
Serum phosphate	rs4410790	C	T	0.6342	0.0027	0.0004	2.41e-11	-0.000540608	0.000297778	0.069
Serum phosphate	rs4509682	A	G	0.3919	-0.0031	0.0004	5.48e-15	-0.000323242	0.000293687	0.27
Serum phosphate	rs453639	A	C	0.6405	-0.0107	0.0004	2.1e-150	-0.000338184	0.000299977	0.26
Serum phosphate	rs4690098	T	C	0.2349	-0.0026	0.0005	2.08e-08	0.000353161	0.000343784	0.3
Serum phosphate	rs4706554	A	G	0.4763	0.0029	0.0004	2.22e-13	-0.000299671	0.000287037	0.3
Serum phosphate	rs4709746	T	C	0.1341	0.0035	0.0006	1.97e-09	-5.69e-05	0.00042359	0.89
Serum phosphate	rs4759844	G	A	0.3509	0.0038	0.0004	1.22e-20	-5.77e-05	0.00030077	0.85
Serum phosphate	rs4795607	T	C	0.614	0.0024	0.0004	1.58e-09	-0.000307054	0.000295844	0.3
Serum phosphate	rs485411	C	T	0.7484	0.0032	0.0005	6.17e-13	-0.00101476	0.000330058	0.0021
Serum phosphate	rs4855880	A	G	0.5164	-0.0022	0.0004	4.18e-08	4.88e-05	0.000291041	0.87
Serum phosphate	rs4869745	T	C	0.2871	0.0031	0.0004	6.73e-13	0.000599851	0.000316206	0.058
Serum phosphate	rs4982711	G	T	0.571	0.0023	0.0004	1.05e-08	3.06e-05	0.000290348	0.92
Serum phosphate	rs5435	C	T	0.6121	-0.0022	0.0004	4.08e-08	-0.000358621	0.000296481	0.23
Serum phosphate	rs55923451	A	G	0.1791	-0.0034	0.0005	5.39e-11	-0.000650293	0.000374987	0.083
Serum phosphate	rs55938136	G	A	0.2257	-0.0044	0.0005	6.77e-21	0.000691221	0.000342335	0.043
Serum phosphate	rs56078331	T	C	0.0544	0.0084	0.0009	2.07e-22	-4.65e-05	0.00063443	0.94
Serum phosphate	rs56328339	T	C	0.1628	0.0052	0.0005	1.05e-22	0.000714733	0.000389299	0.066
Serum phosphate	rs596940	C	T	0.0716	0.0052	0.0008	1.16e-11	-0.000361462	0.00055841	0.52
Serum phosphate	rs60447213	T	G	0.0699	-0.0299	0.0008	1e-200	6.82e-05	0.000563076	0.9
Serum phosphate	rs6136492	T	C	0.2259	-0.0027	0.0005	5.88e-09	0.000208067	0.000343326	0.54
Serum phosphate	rs61870274	A	C	0.0781	0.0059	0.0007	7.92e-16	-0.000288115	0.000535369	0.59
Serum phosphate	rs61909254	C	T	0.8598	0.0101	0.0006	8.49e-72	6.78e-05	0.000414308	0.87
Serum phosphate	rs62289280	C	T	0.3053	-0.0029	0.0004	1.09e-11	-0.000330191	0.000311553	0.29
Serum phosphate	rs62383568	C	T	0.3497	-0.0024	0.0004	3.35e-09	0.000294272	0.000301706	0.33
Serum phosphate	rs653178	T	C	0.5174	-0.004	0.0004	3.6e-24	0.000486952	0.000286688	0.089
Serum phosphate	rs6751217	T	C	0.6316	0.0029	0.0004	6.03e-13	-0.000503109	0.00029738	0.091
Serum phosphate	rs6780593	A	G	0.1528	-0.0045	0.0005	8.55e-17	0.000904496	0.00039894	0.023
Serum phosphate	rs6841258	T	C	0.1663	0.0031	0.0005	5.29e-09	-0.0009656	0.000384225	0.012
Serum phosphate	rs6911602	A	G	0.1318	0.0082	0.0006	5.07e-46	0.000119921	0.000425777	0.78
Serum phosphate	rs6983239	T	G	0.2186	0.0039	0.0005	3.52e-16	-0.000484807	0.000347356	0.16
Serum phosphate	rs7033278	T	C	0.293	0.0035	0.0004	5.96e-16	-0.000360016	0.000316145	0.25
Serum phosphate	rs706300	G	A	0.8575	-0.0054	0.0006	2.96e-22	-0.000138749	0.000410293	0.74
Serum phosphate	rs71413981	A	G	0.1637	-0.0031	0.0005	6.93e-09	-0.000176972	0.000387854	0.65
Serum phosphate	rs72660359	T	G	0.0373	0.0148	0.001	1.3e-45	-0.00130163	0.000765957	0.089
Serum phosphate	rs72716022	T	C	0.2021	-0.0033	0.0005	1.09e-10	0.000726129	0.000373213	0.052
Serum phosphate	rs72974112	T	C	0.2373	-0.0029	0.0005	4.78e-10	0.000283035	0.000338397	0.4
Serum phosphate	rs73186030	T	C	0.1276	-0.0116	0.0006	5.39e-87	0.000843266	0.000429906	0.05
Serum phosphate	rs7324259	T	G	0.1259	0.0037	0.0006	4.73e-10	0.000806119	0.000431602	0.062
Serum phosphate	rs73632745	T	C	0.0736	0.0041	0.0007	3.37e-08	-0.000591924	0.000550192	0.28
Serum phosphate	rs7529925	T	C	0.7383	0.0031	0.0004	7.01e-12	-0.00012822	0.000327309	0.7
Serum phosphate	rs7555660	T	C	0.0853	0.009	0.0007	4.91e-38	-0.000422266	0.000512486	0.41
Serum phosphate	rs7625643	G	A	0.4482	0.0026	0.0004	7.39e-11	0.000125692	0.000292159	0.67
Serum phosphate	rs76527351	G	A	0.2257	-0.0044	0.0005	7.59e-21	0.000699691	0.000342735	0.041
Serum phosphate	rs76819459	G	A	0.327	-0.0051	0.0004	1.15e-34	-0.000231502	0.00030559	0.45
Serum phosphate	rs7705189	G	A	0.4671	-0.0025	0.0004	4.64e-10	8.41e-05	0.000288708	0.77
Serum phosphate	rs77149268	T	C	0.1051	0.0066	0.0006	5.82e-25	-0.000479789	0.000466371	0.3
Serum phosphate	rs7726961	T	C	0.4261	-0.0023	0.0004	6.85e-09	-5.87e-05	0.00029002	0.84
Serum phosphate	rs77282753	C	T	0.048	-0.0069	0.0009	4.06e-14	-0.00118436	0.000670316	0.077
Serum phosphate	rs78030362	G	A	0.0736	0.0063	0.0008	6.5e-17	0.000624605	0.000550487	0.26
Serum phosphate	rs7860558	C	T	0.7013	-0.0029	0.0004	3.13e-11	0.000268757	0.000315538	0.39
Serum phosphate	rs79472736	A	G	0.0354	-0.007	0.0011	3.45e-11	0.000600187	0.00077622	0.44
Serum phosphate	rs805288	T	C	0.2491	0.0025	0.0005	4.98e-08	0.000416839	0.000331676	0.21
Serum phosphate	rs8075449	T	C	0.259	-0.0028	0.0004	5.03e-10	0.000115795	0.00032839	0.72
Serum phosphate	rs8105161	C	T	0.1553	-0.0036	0.0006	1.14e-10	-4.62e-05	0.000404163	0.91
Serum phosphate	rs872386	A	G	0.531	-0.0039	0.0004	2.6e-23	-0.000692061	0.00028792	0.016
Serum phosphate	rs878919	C	T	0.397	0.0032	0.0004	3.1e-15	-0.000363724	0.000293059	0.21
Serum phosphate	rs896788	T	C	0.1552	0.0042	0.0005	6.52e-15	-5.39e-05	0.000396198	0.89
Serum phosphate	rs912981	C	A	0.581	-0.0026	0.0004	3.22e-11	0.000323059	0.000290447	0.27
Serum phosphate	rs9388490	T	C	0.4373	0.0027	0.0004	4.59e-12	-8.7e-05	0.000289382	0.76
Serum phosphate	rs9574586	C	T	0.3311	-0.0023	0.0004	2.35e-08	-0.000169189	0.000304967	0.58
Serum phosphate	rs9689096	C	A	0.0639	-0.007	0.0008	4.31e-18	0.00122985	0.000593135	0.038
Serum phosphate	rs9745989	C	T	0.6281	0.0025	0.0004	9.31e-10	0.000260702	0.000303404	0.39
PTH	rs219779	G	A	0.75	0.04	0.003	8.9e-22	0.00261652	0.000324842	8e-16
PTH	rs4074995	G	A	0.71	0.03	0.003	3.3e-23	-0.00207648	0.000323865	1.4e-10
PTH	rs73186030	T	C	0.14	0.03	0.003	1.2e-09	0.000843266	0.000429906	0.05
25OHD	rs1011468	A	G	0.492	-0.014	0.002	1.35e-12	0.000247395	0.000287105	0.39
25OHD	rs1047891	A	C	0.3012	-0.014	0.002	1.16e-11	-0.000270282	0.000308278	0.38
25OHD	rs10793129	A	G	0.0895	0.024	0.003	1.64e-12	-0.000571118	0.000505653	0.26
25OHD	rs10887718	T	C	0.5447	-0.012	0.002	1.44e-10	0.000261414	0.000286982	0.36
25OHD	rs112285002	T	C	0.1501	0.06	0.003	1.77e-110	0.000290069	0.00038774	0.45
25OHD	rs11723621	G	A	0.2465	-0.187	0.002	1e-200	-0.000592717	0.000315321	0.06
25OHD	rs12123821	T	C	0.0437	0.074	0.005	2.25e-59	0.000811277	0.000669586	0.23
25OHD	rs1229984	C	T	0.9712	-0.047	0.006	4.85e-13	-0.000673871	0.000969333	0.49
25OHD	rs12997242	A	G	0.4006	-0.013	0.002	2.23e-10	-0.000324886	0.000289104	0.26
25OHD	rs157595	G	A	0.6034	-0.016	0.002	2.95e-14	6.35e-05	0.000302198	0.83
25OHD	rs17765311	C	A	0.3956	-0.015	0.002	1.35e-13	0.000229631	0.000302021	0.45
25OHD	rs1800588	T	C	0.2087	-0.03	0.002	2.65e-36	-0.000448219	0.000348146	0.2
25OHD	rs1800775	A	C	0.4881	-0.017	0.002	1.56e-17	-1.5e-05	0.000286808	0.96
25OHD	rs1858889	C	A	0.5099	0.013	0.002	3.85e-11	-0.000539594	0.000286848	0.06
25OHD	rs261291	C	T	0.337	-0.022	0.002	2.89e-28	0.000252129	0.000299639	0.4
25OHD	rs2909218	T	C	0.7952	0.017	0.002	2.81e-12	2.61e-05	0.000357116	0.94
25OHD	rs2934744	A	C	0.6938	-0.022	0.002	3.96e-26	-0.000476552	0.000299842	0.11
25OHD	rs3768013	A	G	0.3976	-0.015	0.002	1.37e-13	-0.000737422	0.000297395	0.013
25OHD	rs3814995	T	C	0.3111	-0.015	0.002	2.83e-12	0.000228821	0.000309365	0.46
25OHD	rs3822868	G	A	0.835	0.022	0.003	1.41e-15	0.000258874	0.000387165	0.5
25OHD	rs523583	C	A	0.4523	0.012	0.002	5.58e-10	0.000201356	0.000290029	0.49
25OHD	rs532436	A	G	0.1859	-0.015	0.003	2.17e-09	-0.000830074	0.000367933	0.024
25OHD	rs56044892	T	C	0.2038	0.015	0.002	2.85e-10	0.000318014	0.000359583	0.38
25OHD	rs58073039	G	A	0.3032	-0.014	0.002	2.16e-11	-0.00032246	0.000312667	0.3
25OHD	rs62007299	A	G	0.6918	-0.014	0.002	1.69e-11	-7.33e-05	0.000316814	0.82
25OHD	rs6724965	G	A	0.1779	-0.017	0.003	1.29e-10	-0.000593763	0.000380641	0.12
25OHD	rs6773343	T	C	0.7217	0.013	0.002	5.2e-09	0.000678859	0.00032082	0.034
25OHD	rs71383766	T	C	0.4364	0.013	0.002	1.15e-09	-0.000311801	0.000298729	0.3
25OHD	rs73015021	G	A	0.1113	0.023	0.003	1.15e-14	-0.000624935	0.000442617	0.16
25OHD	rs7519574	A	G	0.1571	0.017	0.003	2.09e-11	0.000378565	0.000372444	0.31
25OHD	rs7528419	G	A	0.2127	0.019	0.002	2.41e-16	-0.00022998	0.000344536	0.5
25OHD	rs7828742	G	A	0.6014	-0.022	0.002	3.06e-28	0.000454629	0.000294035	0.12
25OHD	rs804280	A	C	0.5646	0.013	0.002	4.43e-11	-0.000303769	0.000290623	0.3
25OHD	rs8091117	A	C	0.0905	-0.024	0.004	1.03e-09	-0.00108082	0.00058139	0.063
25OHD	rs8103262	C	T	0.3131	0.013	0.002	3.18e-09	-0.000125902	0.000312065	0.69
25OHD	rs867772	G	A	0.7097	-0.014	0.002	3.64e-11	-0.000100455	0.000309042	0.75
25OHD	rs960596	T	C	0.3509	0.012	0.002	2.23e-09	0.000314768	0.00030424	0.3
25OHD	rs9668081	T	C	0.4791	0.012	0.002	5.38e-09	0.000154924	0.00028838	0.59
Vitamin C	rs10136000	A	G	0.2793	0.04	0.007	1.33e-08	-0.000514662	0.00032002	0.11
Vitamin C	rs117885456	A	G	0.0765	0.078	0.012	1.7e-11	6.02e-06	0.00050764	0.99
Vitamin C	rs13028225	T	C	0.8618	0.102	0.009	2.38e-30	0.00020514	0.000413946	0.62
Vitamin C	rs174547	C	T	0.3469	0.036	0.007	3.84e-08	0.000262281	0.000301364	0.38
Vitamin C	rs2559850	A	G	0.6103	0.058	0.006	6.3e-20	0.000661724	0.000294827	0.025
Vitamin C	rs6693447	T	G	0.5447	0.039	0.006	6.25e-10	0.000802495	0.000287666	0.0053
Vitamin C	rs9895661	T	C	0.8141	0.063	0.008	1.05e-14	0.00125969	0.000382963	0.001
CRP	rs10512597	C	T	0.82	0.037	0.005	4.44e-14	-0.000328525	0.000365011	0.37
CRP	rs1051338	G	T	0.31	0.024	0.004	2.27e-09	0.000428443	0.000311991	0.17
CRP	rs10521222	T	C	0.05	-0.104	0.011	2.06e-22	-1.5e-05	0.000672817	0.98
CRP	rs10832027	A	G	0.67	0.026	0.004	4.43e-12	6.88e-05	0.000309411	0.82
CRP	rs10925027	C	T	0.6	-0.036	0.004	4.25e-21	0.000135852	0.000292577	0.64
CRP	rs112635299	T	G	0.02	-0.107	0.017	2.1e-10	-0.000369767	0.000998647	0.71
CRP	rs1189402	G	A	0.38	-0.025	0.004	3.9e-09	-0.00070458	0.000295077	0.017
CRP	rs12202641	T	C	0.39	-0.023	0.004	3e-10	0.000447893	0.00028975	0.12
CRP	rs12960928	C	T	0.27	0.024	0.004	1.91e-09	-0.00013582	0.000324864	0.68
CRP	rs12995480	C	T	0.83	0.031	0.005	1.24e-10	-0.000364153	0.000380386	0.34
CRP	rs13233571	T	C	0.12	-0.057	0.005	2.95e-25	-0.000479768	0.000434533	0.27
CRP	rs13409371	A	G	0.43	0.048	0.004	5.07e-36	-0.00030664	0.000294266	0.3
CRP	rs1441169	G	A	0.53	-0.025	0.004	2.27e-11	-6.29e-05	0.000287164	0.83
CRP	rs1490384	T	C	0.51	-0.025	0.004	2.65e-12	-0.000240118	0.000286662	0.4
CRP	rs1514895	G	A	0.29	0.027	0.004	2.7e-09	0.00018232	0.000317428	0.57
CRP	rs1582763	A	G	0.37	-0.022	0.004	2.37e-09	-0.000584722	0.000295652	0.048
CRP	rs17658229	C	T	0.05	0.056	0.01	5.5e-09	8.59e-05	0.000667284	0.9
CRP	rs178810	T	C	0.56	0.02	0.004	2.95e-08	-0.000247295	0.000288722	0.39
CRP	rs1800961	T	C	0.03	-0.112	0.011	4.63e-23	-0.00012245	0.000820874	0.88
CRP	rs1805096	A	G	0.39	-0.104	0.004	2.17e-183	0.0004196	0.000296689	0.16
CRP	rs2064009	T	C	0.58	0.027	0.004	2.28e-14	0.000422228	0.000289701	0.14
CRP	rs2315008	G	T	0.69	0.023	0.004	5.36e-10	-0.000405999	0.000303844	0.18
CRP	rs2710804	C	T	0.37	0.021	0.004	1.3e-08	-8.4e-05	0.000296199	0.78
CRP	rs2794520	T	C	0.33	-0.182	0.004	1e-200	-0.000162784	0.000304258	0.59
CRP	rs2852151	A	G	0.4	0.025	0.004	1.36e-11	-0.00047879	0.000292334	0.1
CRP	rs2891677	T	C	0.54	0.02	0.004	1.59e-08	0.000191551	0.000287829	0.51
CRP	rs340005	A	G	0.62	0.03	0.004	1.01e-15	-0.000180104	0.000294942	0.54
CRP	rs4092465	G	A	0.65	0.027	0.004	3.11e-10	0.000287253	0.000301755	0.34
CRP	rs4129267	T	C	0.39	-0.088	0.004	1.2e-129	0.00031527	0.000290992	0.28
CRP	rs4246598	A	C	0.46	0.022	0.004	5.11e-10	-1.8e-05	0.000288815	0.95
CRP	rs4420638	G	A	0.18	-0.229	0.006	1e-200	-0.00066562	0.00036458	0.068
CRP	rs469772	T	C	0.19	-0.031	0.005	5.54e-12	-0.000237076	0.000361531	0.51
CRP	rs4774590	A	G	0.35	-0.022	0.004	2.71e-08	-0.000137756	0.000296362	0.64
CRP	rs4841132	G	A	0.91	0.065	0.006	2e-25	0.0014875	0.000497369	0.0028
CRP	rs643434	A	G	0.37	0.023	0.004	1.02e-09	-0.000459082	0.000302363	0.13
CRP	rs7310409	G	A	0.61	0.137	0.004	1e-200	0.0004894	0.000295939	0.098
CRP	rs75460349	A	C	0.97	0.086	0.014	4.5e-10	0.0010133	0.000961902	0.29
eGFRcrea	rs10015716	G	A	0.36	-0.0016	0.0003	7.99e-09	-9.65e-05	0.000299787	0.75
eGFRcrea	rs1004441	G	A	0.25	-0.0019	0.0003	2.07e-09	-0.000358863	0.000330874	0.28
eGFRcrea	rs10111039	G	A	0.4	-0.0016	0.0003	4.12e-09	0.000179101	0.000292428	0.54
eGFRcrea	rs10142359	G	A	0.49	-0.0021	0.0003	7.94e-15	0.000154309	0.000286695	0.59
eGFRcrea	rs10151563	A	G	0.6	-0.0019	0.0003	1.16e-11	0.00014113	0.000293446	0.63
eGFRcrea	rs10182296	G	A	0.37	-0.002	0.0003	3.79e-13	-0.00017175	0.000296601	0.56
eGFRcrea	rs10206899	T	C	0.77	-0.0064	0.0003	5.53e-85	0.000314876	0.000345024	0.36
eGFRcrea	rs10224210	C	T	0.28	-0.0078	0.0003	2.93e-139	-0.000809719	0.000318937	0.011
eGFRcrea	rs10283362	C	T	0.84	-0.0021	0.0004	2.24e-08	0.000463481	0.000398228	0.24
eGFRcrea	rs1041606	T	C	0.25	-0.0018	0.0003	9.81e-09	-0.000996233	0.000330568	0.0026
eGFRcrea	rs10419627	A	G	0.59	-0.0017	0.0003	2.64e-10	5.85e-05	0.000290203	0.84
eGFRcrea	rs1042752	G	A	0.46	-0.0018	0.0003	7.08e-11	-0.000968853	0.000287191	0.00074
eGFRcrea	rs10439970	G	T	0.32	-0.0029	0.0003	6.49e-23	0.000127193	0.000308294	0.68
eGFRcrea	rs10447437	A	G	0.54	-0.0016	0.0003	4.02e-09	-2.57e-05	0.000288011	0.93
eGFRcrea	rs1047891	A	C	0.31	-0.007	0.0003	2.29e-121	-0.000270282	0.000308278	0.38
eGFRcrea	rs1050816	C	T	0.67	-0.0033	0.0003	7.46e-31	0.000124573	0.000305368	0.68
eGFRcrea	rs10746942	G	A	0.38	-0.0049	0.0003	2.21e-67	2.04e-05	0.000295561	0.94
eGFRcrea	rs1075472	G	A	0.19	-0.0026	0.0004	9.19e-14	-0.000713933	0.000365821	0.051
eGFRcrea	rs10769264	T	C	0.38	-0.0022	0.0003	3.46e-15	-0.000248833	0.000294634	0.4
eGFRcrea	rs10790454	C	A	0.26	-0.0021	0.0003	4.2e-12	0.000393347	0.0003256	0.23
eGFRcrea	rs10797427	C	T	0.4	-0.0017	0.0003	5.11e-10	-0.000207361	0.000292093	0.48
eGFRcrea	rs10821905	G	A	0.82	-0.0044	0.0004	3.66e-36	0.000547634	0.000376203	0.15
eGFRcrea	rs10821944	G	T	0.27	-0.0018	0.0003	4.24e-09	-0.00079707	0.000323377	0.014
eGFRcrea	rs10827421	T	C	0.47	-0.0017	0.0003	1.47e-09	-0.000373518	0.000287298	0.19
eGFRcrea	rs10851885	G	A	0.25	-0.0056	0.0003	9.74e-69	-0.000402091	0.000331535	0.23
eGFRcrea	rs1087289	G	T	0.39	-0.0019	0.0003	3.23e-10	-0.000529281	0.000294409	0.072
eGFRcrea	rs10934753	A	G	0.42	-0.0019	0.0003	8.24e-12	0.000640144	0.000291217	0.028
eGFRcrea	rs11062102	C	T	0.66	-0.0041	0.0003	2.32e-47	-0.000349883	0.000303182	0.25
eGFRcrea	rs11063202	G	A	0.12	-0.0025	0.0004	2.44e-09	0.000826716	0.000436292	0.058
eGFRcrea	rs11071738	T	C	0.53	-0.0026	0.0003	5.97e-21	0.000230643	0.000287643	0.42
eGFRcrea	rs11109717	T	C	0.7	-0.0017	0.0003	8.4e-09	-0.000700147	0.000312418	0.025
eGFRcrea	rs1111571	G	A	0.29	-0.0026	0.0003	9.28e-18	1.45e-05	0.000317393	0.96
eGFRcrea	rs11123169	C	T	0.34	-0.0021	0.0003	2.01e-13	-0.000233305	0.00030984	0.45
eGFRcrea	rs11160318	A	G	0.32	-0.0017	0.0003	4.58e-09	0.000285736	0.000307762	0.35
eGFRcrea	rs11170624	G	T	0.84	-0.0025	0.0004	1.81e-10	-7.29e-05	0.000383315	0.85
eGFRcrea	rs111760718	A	G	0.13	-0.0024	0.0004	1.91e-08	-0.000483529	0.000421352	0.25
eGFRcrea	rs11243145	A	G	0.63	-0.003	0.0003	2.39e-25	0.000673333	0.000299238	0.024
eGFRcrea	rs113441031	T	C	0.17	-0.003	0.0004	1.29e-16	-2.64e-05	0.000381465	0.94
eGFRcrea	rs11557049	T	C	0.06	-0.0044	0.0006	8.73e-14	0.00121062	0.000571908	0.034
eGFRcrea	rs115814778	A	G	0.01	-0.0082	0.0012	3.23e-11	0.000528232	0.0012872	0.68
eGFRcrea	rs11616030	A	C	0.91	-0.004	0.0005	2.31e-16	-0.00019843	0.000512595	0.7
eGFRcrea	rs11646443	G	A	0.66	-0.0016	0.0003	3.02e-08	0.000291647	0.000302785	0.34
eGFRcrea	rs11743174	C	T	0.27	-0.0017	0.0003	2.54e-08	9.5e-05	0.000327033	0.77
eGFRcrea	rs11745891	C	T	0.11	-0.0056	0.0004	2.09e-38	0.000567952	0.000461202	0.22
eGFRcrea	rs11768336	T	C	0.26	-0.0024	0.0003	2.72e-14	0.000372385	0.000331877	0.26
eGFRcrea	rs117739035	T	G	0.04	-0.0052	0.0008	1.52e-11	-0.00108854	0.000764536	0.15
eGFRcrea	rs11786896	T	C	0.05	-0.0059	0.0007	1.21e-19	-0.000129111	0.000663454	0.85
eGFRcrea	rs11791149	C	T	0.18	-0.0023	0.0004	1.24e-10	0.000169428	0.000374186	0.65
eGFRcrea	rs1183394	G	A	0.88	-0.0026	0.0004	9.73e-10	-0.000179425	0.000446009	0.69
eGFRcrea	rs11856921	C	A	0.57	-0.0027	0.0003	5e-23	-0.000836325	0.000289596	0.0039
eGFRcrea	rs12024377	G	A	0.63	-0.0017	0.0003	2.9e-09	0.000220369	0.000298038	0.46
eGFRcrea	rs12037201	T	G	0.24	-0.0027	0.0003	1.33e-17	-0.000612271	0.000333204	0.066
eGFRcrea	rs12061708	A	G	0.32	-0.0021	0.0003	4.54e-13	-4.83e-05	0.000308632	0.88
eGFRcrea	rs12148280	G	A	0.9	-0.0032	0.0005	3.99e-12	-0.000645288	0.000482792	0.18
eGFRcrea	rs12152266	T	C	0.28	-0.0021	0.0003	2.15e-11	-0.000407513	0.000320552	0.2
eGFRcrea	rs12212034	T	C	0.35	-0.0024	0.0003	2.06e-16	-0.000556578	0.000301833	0.065
eGFRcrea	rs12432201	C	T	0.31	-0.0022	0.0003	1.98e-13	-0.000903454	0.000312282	0.0038
eGFRcrea	rs12439429	C	T	0.46	-0.0017	0.0003	1.63e-10	0.000348674	0.000288632	0.23
eGFRcrea	rs12450700	T	G	0.6	-0.0017	0.0003	2.5e-09	-0.000346685	0.000292291	0.24
eGFRcrea	rs12483377	A	G	0.09	-0.0028	0.0005	1.61e-08	-0.000246765	0.000505948	0.63
eGFRcrea	rs12544197	A	G	0.49	-0.0016	0.0003	7.67e-09	-0.00032916	0.000290234	0.26
eGFRcrea	rs12575164	T	C	0.78	-0.002	0.0003	7.56e-10	-9.12e-05	0.000346395	0.79
eGFRcrea	rs1258179	A	G	0.49	-0.0021	0.0003	5.05e-15	-0.000342692	0.000287229	0.23
eGFRcrea	rs12614953	T	C	0.52	-0.0027	0.0003	3.86e-22	6.64e-05	0.000289936	0.82
eGFRcrea	rs12713261	C	T	0.35	-0.0024	0.0003	2.31e-16	0.000103626	0.000302128	0.73
eGFRcrea	rs12894354	T	C	0.36	-0.0018	0.0003	1.34e-09	6.7e-05	0.000300075	0.82
eGFRcrea	rs12950549	G	A	0.35	-0.0017	0.0003	2.81e-09	-0.000116788	0.000300309	0.7
eGFRcrea	rs13059257	T	C	0.03	-0.0054	0.0008	8.88e-11	-0.000848041	0.000851966	0.32
eGFRcrea	rs13064938	C	T	0.61	-0.0032	0.0003	2.03e-30	3.15e-05	0.000293592	0.91
eGFRcrea	rs13108218	G	A	0.62	-0.0016	0.0003	1.54e-08	0.00038118	0.000297372	0.2
eGFRcrea	rs13157326	A	G	0.47	-0.0024	0.0003	1.6e-16	-0.000594649	0.00029062	0.041
eGFRcrea	rs13159523	A	G	0.52	-0.0024	0.0003	2.12e-16	-0.000139412	0.000290973	0.63
eGFRcrea	rs1316739	A	G	0.23	-0.0018	0.0003	3.82e-08	0.000312168	0.000340368	0.36
eGFRcrea	rs13245051	A	G	0.45	-0.0019	0.0003	2.8e-12	-0.000115224	0.000288653	0.69
eGFRcrea	rs1407040	C	T	0.34	-0.0019	0.0003	2.37e-11	-8.4e-05	0.000301211	0.78
eGFRcrea	rs148635648	G	A	0.1	-0.004	0.0005	9.38e-18	-8.29e-05	0.000501915	0.87
eGFRcrea	rs151245	T	G	0.6	-0.002	0.0003	4.8e-13	-0.00068445	0.000293076	0.02
eGFRcrea	rs1541939	T	G	0.74	-0.0029	0.0003	3.74e-18	0.000170613	0.000329211	0.6
eGFRcrea	rs1548945	C	T	0.59	-0.0038	0.0003	1.96e-41	-0.000580569	0.000291899	0.047
eGFRcrea	rs166775	T	C	0.72	-0.0019	0.0003	4.25e-10	-0.000604132	0.000322032	0.061
eGFRcrea	rs16823029	A	C	0.08	-0.0053	0.0005	3.35e-26	-0.000458573	0.00052813	0.39
eGFRcrea	rs16827879	T	C	0.24	-0.0017	0.0003	4.06e-08	-0.00057733	0.000337808	0.087
eGFRcrea	rs16874052	A	G	0.95	-0.0042	0.0006	4.27e-11	0.000271272	0.000675336	0.69
eGFRcrea	rs16930370	C	T	0.18	-0.0042	0.0004	5.04e-32	-0.000598365	0.000380524	0.12
eGFRcrea	rs17050272	A	G	0.42	-0.0029	0.0003	2.01e-25	1.85e-05	0.000291174	0.95
eGFRcrea	rs1711667	T	G	0.58	-0.0018	0.0003	1.29e-10	-0.000254559	0.000290416	0.38
eGFRcrea	rs1719935	G	A	0.47	-0.0027	0.0003	6.86e-23	-0.00107217	0.000287515	0.00019
eGFRcrea	rs17413465	C	A	0.82	-0.0025	0.0003	1.01e-12	-0.000437295	0.000366499	0.23
eGFRcrea	rs17420882	G	T	0.28	-0.0025	0.0003	6.65e-17	-0.000447654	0.00031946	0.16
eGFRcrea	rs17563	G	A	0.57	-0.0018	0.0003	5.61e-11	9.27e-05	0.00028961	0.75
eGFRcrea	rs1757915	G	A	0.65	-0.0024	0.0003	7.84e-17	0.000308465	0.000299402	0.3
eGFRcrea	rs17602729	G	A	0.87	-0.0027	0.0004	1.7e-10	0.000177073	0.000429094	0.68
eGFRcrea	rs17638807	C	T	0.55	-0.0016	0.0003	1.87e-09	-0.000152801	0.000289936	0.6
eGFRcrea	rs17713396	T	C	0.35	-0.0022	0.0003	1.8e-14	0.000736343	0.000300406	0.014
eGFRcrea	rs1772976	C	T	0.48	-0.0017	0.0003	1.14e-09	9.09e-05	0.000286966	0.75
eGFRcrea	rs17730281	G	A	0.77	-0.004	0.0003	1.96e-34	-0.00107685	0.000342506	0.0017
eGFRcrea	rs1783827	A	G	0.56	-0.0019	0.0003	7.77e-12	-0.000115203	0.000289321	0.69
eGFRcrea	rs1800574	T	C	0.03	-0.0063	0.0008	4.76e-15	0.000492332	0.000848457	0.56
eGFRcrea	rs1801251	G	A	0.64	-0.0019	0.0003	7.64e-12	0.000248572	0.000297711	0.4
eGFRcrea	rs1844334	C	T	0.66	-0.0019	0.0003	3.37e-11	-0.000315542	0.000304928	0.3
eGFRcrea	rs1858800	C	T	0.65	-0.0024	0.0003	1.24e-16	-0.00117913	0.000303397	0.0001
eGFRcrea	rs1913641	T	G	0.48	-0.0021	0.0003	2.83e-14	-0.000131813	0.000286693	0.65
eGFRcrea	rs2007458	A	G	0.6	-0.0021	0.0003	1.1e-14	-0.000516276	0.000291803	0.077
eGFRcrea	rs2034899	G	T	0.29	-0.0021	0.0003	2.23e-12	-0.000326189	0.000317691	0.3
eGFRcrea	rs2055873	C	T	0.7	-0.0017	0.0003	6.35e-09	-0.000431051	0.000314649	0.17
eGFRcrea	rs2068888	A	G	0.45	-0.0031	0.0003	7.61e-30	0.000210451	0.000288006	0.46
eGFRcrea	rs2072379	T	C	0.68	-0.0022	0.0003	6.68e-14	-0.000212146	0.0003048	0.49
eGFRcrea	rs2076668	A	G	0.38	-0.0039	0.0003	6.91e-43	-1.81e-05	0.000295226	0.95
eGFRcrea	rs2095567	C	T	0.25	-0.0018	0.0003	2.41e-08	-7.93e-05	0.000343925	0.82
eGFRcrea	rs2158812	T	C	0.02	-0.0057	0.0009	1.73e-10	0.000154693	0.000930988	0.87
eGFRcrea	rs216364	C	T	0.27	-0.0021	0.0003	3.24e-12	-2.24e-05	0.000322442	0.94
eGFRcrea	rs2185786	T	C	0.6	-0.0017	0.0003	1.39e-09	-0.000637893	0.00029365	0.03
eGFRcrea	rs2186797	C	T	0.06	-0.0031	0.0006	2.7e-08	0.000274653	0.000570327	0.63
eGFRcrea	rs223317	T	C	0.66	-0.003	0.0003	4.68e-26	0.000521163	0.000304775	0.087
eGFRcrea	rs2236520	T	C	0.69	-0.002	0.0003	4.17e-11	0.000250198	0.000309127	0.42
eGFRcrea	rs2250067	T	C	0.47	-0.0029	0.0003	8.31e-26	-0.00067999	0.000287175	0.018
eGFRcrea	rs2274786	C	T	0.34	-0.0017	0.0003	6.63e-09	-0.00055722	0.000300995	0.064
eGFRcrea	rs2275848	G	T	0.19	-0.0021	0.0004	2.9e-09	0.000257532	0.00036833	0.48
eGFRcrea	rs227731	G	T	0.46	-0.0021	0.0003	2.17e-14	-6.56e-05	0.00028751	0.82
eGFRcrea	rs2277383	G	T	0.11	-0.0027	0.0004	1.64e-10	-0.000526262	0.000455369	0.25
eGFRcrea	rs2289746	T	C	0.34	-0.0017	0.0003	4.15e-09	0.000217997	0.000304888	0.47
eGFRcrea	rs2293605	C	T	0.88	-0.0023	0.0004	4.01e-08	0.000194112	0.000440137	0.66
eGFRcrea	rs2297129	A	G	0.66	-0.0023	0.0003	1.32e-14	-0.000299328	0.000303466	0.32
eGFRcrea	rs2301343	T	G	0.75	-0.0024	0.0003	1.36e-14	-0.000292127	0.000335571	0.38
eGFRcrea	rs2306623	T	C	0.33	-0.0021	0.0003	1.13e-12	-0.000392748	0.000303739	0.2
eGFRcrea	rs2338796	G	A	0.33	-0.0049	0.0003	1.2e-63	-0.00114547	0.000305748	0.00018
eGFRcrea	rs2346418	G	A	0.48	-0.0016	0.0003	4.81e-09	-0.000460952	0.000287343	0.11
eGFRcrea	rs2412608	C	T	0.51	-0.0033	0.0003	8.42e-34	-0.000882001	0.000288322	0.0022
eGFRcrea	rs2433601	C	T	0.37	-0.0091	0.0003	1e-200	-0.000458295	0.000298538	0.12
eGFRcrea	rs2440164	G	A	0.39	-0.0042	0.0003	6.16e-49	-0.00030961	0.000295691	0.3
eGFRcrea	rs2625166	G	A	0.57	-0.0016	0.0003	4.61e-08	-4.96e-05	0.00029199	0.87
eGFRcrea	rs2634675	G	A	0.55	-0.0024	0.0003	1.77e-17	-0.000647183	0.000288343	0.025
eGFRcrea	rs264608	C	T	0.73	-0.0018	0.0003	2.19e-08	0.000133472	0.000325643	0.68
eGFRcrea	rs267738	T	G	0.78	-0.0053	0.0003	2.38e-57	-0.00141122	0.00034552	4.4e-05
eGFRcrea	rs27028	A	G	0.37	-0.0017	0.0003	7.97e-10	0.000352536	0.000297775	0.24
eGFRcrea	rs2749153	A	G	0.74	-0.0027	0.0003	2.21e-18	-0.000846411	0.00032722	0.0097
eGFRcrea	rs2781649	G	A	0.23	-0.0028	0.0003	7.57e-16	-0.000296623	0.000344063	0.39
eGFRcrea	rs281380	T	C	0.64	-0.0021	0.0003	7.77e-14	1.67e-05	0.000298491	0.96
eGFRcrea	rs2815374	A	G	0.65	-0.0019	0.0003	5.35e-11	0.00024805	0.00030087	0.41
eGFRcrea	rs2823139	A	G	0.34	-0.0032	0.0003	3.03e-29	-0.000822532	0.000304573	0.0069
eGFRcrea	rs2834320	G	A	0.16	-0.0035	0.0004	7.1e-21	0.000584674	0.000390729	0.13
eGFRcrea	rs284859	G	T	0.82	-0.003	0.0004	3.43e-17	-0.000188594	0.000376835	0.62
eGFRcrea	rs28735420	G	T	0.06	-0.0032	0.0006	4.34e-08	0.000412236	0.000614742	0.5
eGFRcrea	rs288753	G	A	0.64	-0.0028	0.0003	7.6e-22	-0.000613937	0.000298835	0.04
eGFRcrea	rs28910285	C	T	0.68	-0.0028	0.0003	4.02e-21	-0.000656057	0.000305538	0.032
eGFRcrea	rs2953516	C	T	0.76	-0.0027	0.0003	3.54e-18	0.000225546	0.000337778	0.5
eGFRcrea	rs2954017	C	T	0.53	-0.0032	0.0003	3.13e-28	0.000115448	0.000287056	0.69
eGFRcrea	rs2991341	T	C	0.41	-0.002	0.0003	1.84e-12	0.000257224	0.000291612	0.38
eGFRcrea	rs3119304	C	T	0.13	-0.0084	0.0004	3.05e-89	-0.000905747	0.000426436	0.034
eGFRcrea	rs34174031	A	G	0.02	-0.0056	0.001	1.69e-08	0.00112652	0.000945478	0.23
eGFRcrea	rs34293138	T	C	0.69	-0.0024	0.0003	1.16e-16	-3.98e-05	0.000310851	0.9
eGFRcrea	rs34460334	T	C	0.92	-0.0035	0.0005	2.04e-12	4.47e-05	0.000528471	0.93
eGFRcrea	rs34861762	T	C	0.42	-0.0049	0.0003	2.17e-71	1.38e-05	0.000290723	0.96
eGFRcrea	rs34950020	G	A	0.68	-0.0029	0.0003	4.04e-23	-0.000366146	0.00030701	0.23
eGFRcrea	rs35072105	A	G	0.54	-0.002	0.0003	7.74e-13	-0.000213516	0.000287054	0.46
eGFRcrea	rs35915570	C	T	0.59	-0.0021	0.0003	1.12e-13	0.000536399	0.000291425	0.066
eGFRcrea	rs35969577	T	G	0.42	-0.0061	0.0003	4.43e-105	-0.00063205	0.000291935	0.03
eGFRcrea	rs3750081	T	G	0.6	-0.0021	0.0003	8.1e-14	3.04e-06	0.000291594	0.99
eGFRcrea	rs3757387	C	T	0.45	-0.0027	0.0003	5.51e-22	-0.000213712	0.000288003	0.46
eGFRcrea	rs3775932	A	C	0.5	-0.002	0.0003	7e-14	-0.000427961	0.000287238	0.14
eGFRcrea	rs3794991	T	C	0.08	-0.0035	0.0005	7.61e-13	0.000231553	0.000514679	0.65
eGFRcrea	rs3795503	C	T	0.68	-0.0024	0.0003	1.57e-16	0.000206881	0.000308534	0.5
eGFRcrea	rs3814995	C	T	0.69	-0.0022	0.0003	7.54e-13	-0.000228821	0.000309365	0.46
eGFRcrea	rs3850625	G	A	0.88	-0.005	0.0004	1.52e-31	-0.000200015	0.000443029	0.65
eGFRcrea	rs3918226	T	C	0.08	-0.0033	0.0005	8.89e-11	0.000229872	0.000531389	0.67
eGFRcrea	rs3925003	T	C	0.57	-0.0016	0.0003	1.05e-08	1.19e-05	0.000290663	0.97
eGFRcrea	rs41284816	T	G	0.02	-0.0084	0.001	3.19e-17	-0.000718777	0.00106237	0.5
eGFRcrea	rs41301394	C	T	0.71	-0.0026	0.0003	2.59e-18	0.000434022	0.00031813	0.17
eGFRcrea	rs417237	G	T	0.39	-0.0017	0.0003	4.07e-10	-0.000713747	0.000295545	0.016
eGFRcrea	rs4245230	A	G	0.47	-0.002	0.0003	1.63e-13	-0.000522266	0.000289617	0.071
eGFRcrea	rs4275190	T	C	0.7	-0.0018	0.0003	6.22e-10	1.73e-05	0.000313047	0.96
eGFRcrea	rs429358	T	C	0.84	-0.0031	0.0004	5.13e-16	0.0010018	0.000394958	0.011
eGFRcrea	rs4442348	G	A	0.49	-0.0018	0.0003	3.14e-11	-0.000219537	0.000287512	0.45
eGFRcrea	rs4491726	G	A	0.32	-0.0034	0.0003	8.93e-31	0.000175182	0.000307885	0.57
eGFRcrea	rs45619934	T	G	0.31	-0.0031	0.0003	7.54e-26	-0.000310873	0.000308714	0.31
eGFRcrea	rs4666821	G	T	0.49	-0.0019	0.0003	3.55e-12	0.000167949	0.000286539	0.56
eGFRcrea	rs4854645	A	G	0.47	-0.0017	0.0003	6.51e-10	-0.000277024	0.000288199	0.34
eGFRcrea	rs4925095	A	G	0.49	-0.0019	0.0003	2.38e-12	0.000355335	0.00028692	0.22
eGFRcrea	rs4970765	C	T	0.3	-0.0032	0.0003	4.63e-24	-0.000154185	0.000314015	0.62
eGFRcrea	rs4971092	T	C	0.88	-0.0027	0.0004	1.02e-10	0.000850158	0.000441173	0.054
eGFRcrea	rs550057	C	T	0.74	-0.0025	0.0003	3.05e-16	0.00041883	0.000327755	0.2
eGFRcrea	rs55658481	G	A	0.66	-0.002	0.0003	8.04e-13	0.000711834	0.000302527	0.019
eGFRcrea	rs55743020	T	G	0.62	-0.0034	0.0003	1.31e-34	-0.000400207	0.00029423	0.17
eGFRcrea	rs55754617	C	T	0.8	-0.002	0.0004	9.5e-09	-0.000491513	0.000373961	0.19
eGFRcrea	rs55842281	A	G	0.36	-0.0023	0.0003	6.85e-16	-0.000634899	0.000302219	0.036
eGFRcrea	rs56034896	T	C	0.47	-0.0017	0.0003	2.33e-09	0.000337623	0.000289079	0.24
eGFRcrea	rs56261560	T	C	0.35	-0.0017	0.0003	1.18e-08	-0.000306802	0.000305165	0.31
eGFRcrea	rs56283550	G	A	0.9	-0.0055	0.0005	6.69e-34	-0.000187915	0.000495676	0.7
eGFRcrea	rs57445665	G	A	0.79	-0.0021	0.0003	3.35e-10	0.000344659	0.000359601	0.34
eGFRcrea	rs580114	A	G	0.29	-0.0019	0.0003	2.91e-10	8.1e-05	0.000315307	0.8
eGFRcrea	rs58117425	A	G	0.24	-0.0019	0.0003	4.1e-09	-0.000593052	0.000338278	0.08
eGFRcrea	rs595086	G	A	0.68	-0.0016	0.0003	1.81e-08	0.000114086	0.000306956	0.71
eGFRcrea	rs59646751	T	G	0.31	-0.0023	0.0003	1.02e-14	-0.000868081	0.000311185	0.0053
eGFRcrea	rs59860440	C	T	0.67	-0.0022	0.0003	1.66e-13	0.000302843	0.000308202	0.33
eGFRcrea	rs6029640	A	G	0.58	-0.0018	0.0003	1.08e-10	-0.00018463	0.000291325	0.53
eGFRcrea	rs60580012	T	C	0.33	-0.0019	0.0003	4.43e-11	3.79e-05	0.000306164	0.9
eGFRcrea	rs60691990	T	C	0.66	-0.0016	0.0003	2.64e-08	-0.000178591	0.000303166	0.56
eGFRcrea	rs61311941	A	G	0.92	-0.0029	0.0005	4.11e-08	-7.24e-05	0.000542082	0.89
eGFRcrea	rs61327861	A	G	0.13	-0.0029	0.0004	1.17e-12	-0.00103716	0.00043104	0.016
eGFRcrea	rs61546496	A	C	0.33	-0.0017	0.0003	7.2e-09	-0.000461025	0.000303117	0.13
eGFRcrea	rs61830291	A	C	0.9	-0.004	0.0005	1.4e-17	-0.000214928	0.000485644	0.66
eGFRcrea	rs62035088	G	A	0.83	-0.0026	0.0004	3.12e-12	0.000385568	0.000382729	0.31
eGFRcrea	rs62071986	T	C	0.04	-0.0042	0.0007	4.38e-09	-0.000970556	0.000730943	0.18
eGFRcrea	rs62187537	C	T	0.93	-0.0036	0.0005	2.19e-11	-4.76e-06	0.000578831	0.99
eGFRcrea	rs62325228	G	T	0.86	-0.0022	0.0004	1.4e-08	0.00079205	0.000402018	0.049
eGFRcrea	rs62330280	A	G	0.51	-0.0021	0.0003	3.74e-14	-0.000135168	0.000287349	0.64
eGFRcrea	rs62435145	T	G	0.69	-0.0064	0.0003	1.83e-88	-0.000582901	0.000320043	0.069
eGFRcrea	rs62491533	T	C	0.83	-0.0027	0.0004	9.75e-14	-0.000794814	0.000382073	0.038
eGFRcrea	rs62618693	C	T	0.96	-0.0038	0.0007	1.4e-08	-0.001347	0.000688473	0.05
eGFRcrea	rs6458868	T	C	0.65	-0.002	0.0003	5.18e-13	0.000159316	0.000299889	0.6
eGFRcrea	rs665731	T	C	0.19	-0.0022	0.0004	6.2e-10	-0.000948934	0.000368013	0.0099
eGFRcrea	rs6707326	G	A	0.43	-0.0016	0.0003	1.7e-08	9.89e-05	0.000292415	0.74
eGFRcrea	rs6708702	A	G	0.3	-0.0019	0.0003	4.61e-10	3.44e-06	0.000318266	0.99
eGFRcrea	rs6779998	A	G	0.53	-0.0018	0.0003	6.11e-11	-0.000650368	0.000288693	0.024
eGFRcrea	rs688540	A	G	0.87	-0.0025	0.0004	8.73e-10	-0.00032609	0.000416545	0.43
eGFRcrea	rs7005025	C	A	0.63	-0.0021	0.0003	2.74e-13	0.000250366	0.000297759	0.4
eGFRcrea	rs7012637	G	A	0.53	-0.0029	0.0003	3.78e-26	0.00012177	0.000289167	0.67
eGFRcrea	rs7088058	C	T	0.6	-0.0015	0.0003	2.52e-08	0.000524105	0.00029128	0.072
eGFRcrea	rs7131509	C	T	0.33	-0.0019	0.0003	5.62e-11	-0.000521547	0.000303409	0.086
eGFRcrea	rs7178859	T	C	0.22	-0.0024	0.0003	4.02e-13	0.000535754	0.000350575	0.13
eGFRcrea	rs7196485	G	T	0.29	-0.0028	0.0003	1.73e-20	0.00031795	0.000313652	0.31
eGFRcrea	rs7259073	C	T	0.07	-0.004	0.0006	6.44e-11	-0.00159067	0.000580254	0.0061
eGFRcrea	rs72683923	T	C	0.98	-0.0074	0.001	2.73e-13	-0.000172639	0.00102723	0.87
eGFRcrea	rs72801857	T	C	0.03	-0.0066	0.0008	6.32e-17	-0.00255824	0.000813765	0.0017
eGFRcrea	rs72912510	A	G	0.2	-0.0026	0.0003	1.16e-13	-0.00138778	0.000362582	0.00013
eGFRcrea	rs73073442	C	T	0.97	-0.0055	0.0009	7.02e-10	-0.000255923	0.000979226	0.79
eGFRcrea	rs73077077	G	A	0.81	-0.002	0.0004	2.96e-08	0.00023067	0.000370554	0.53
eGFRcrea	rs73117042	C	T	0.13	-0.0033	0.0004	2.5e-16	-0.000508092	0.000415537	0.22
eGFRcrea	rs7320064	G	A	0.19	-0.002	0.0003	8.01e-09	0.000199271	0.000367526	0.59
eGFRcrea	rs7324484	G	A	0.34	-0.0022	0.0003	1.57e-14	0.000436285	0.000302066	0.15
eGFRcrea	rs73245338	G	T	0.94	-0.0034	0.0006	1.07e-09	0.00016489	0.000569668	0.77
eGFRcrea	rs7326821	G	A	0.17	-0.0023	0.0004	2.12e-10	0.000741778	0.000376977	0.049
eGFRcrea	rs736820	A	G	0.37	-0.0018	0.0003	1.03e-10	0.000633793	0.000296532	0.033
eGFRcrea	rs73703112	T	G	0.69	-0.0021	0.0003	1.06e-12	-6.87e-05	0.000311012	0.83
eGFRcrea	rs7397189	T	G	0.76	-0.0032	0.0003	9.55e-21	-0.000771909	0.000334594	0.021
eGFRcrea	rs74331768	A	G	0.1	-0.0028	0.0005	6.92e-09	-0.000859786	0.000485632	0.077
eGFRcrea	rs7475348	C	T	0.5	-0.0028	0.0003	3.18e-24	-0.000718649	0.000287464	0.012
eGFRcrea	rs7492724	G	A	0.29	-0.002	0.0003	7.29e-12	-0.000479431	0.000315473	0.13
eGFRcrea	rs7514579	A	C	0.77	-0.0026	0.0003	5.25e-15	0.000859549	0.0003406	0.012
eGFRcrea	rs75248620	G	A	0.92	-0.0036	0.0005	1.63e-12	-0.000504847	0.000521698	0.33
eGFRcrea	rs7535253	C	T	0.79	-0.0025	0.0003	4.69e-14	0.000384041	0.000351502	0.27
eGFRcrea	rs7536433	C	T	0.79	-0.0025	0.0003	1.88e-13	-8.88e-05	0.000351866	0.8
eGFRcrea	rs7539054	A	C	0.75	-0.0022	0.0003	6.49e-13	4.82e-05	0.000328024	0.88
eGFRcrea	rs755865	G	A	0.87	-0.0043	0.0004	4.21e-25	0.00034015	0.000432999	0.43
eGFRcrea	rs7592697	T	C	0.65	-0.0019	0.0003	2.64e-11	0.000304146	0.000302633	0.31
eGFRcrea	rs76273615	G	A	0.13	-0.003	0.0004	1.81e-13	2.17e-05	0.000436635	0.96
eGFRcrea	rs7630893	T	C	0.72	-0.0047	0.0003	8.86e-54	0.000663328	0.000320876	0.039
eGFRcrea	rs7687209	C	T	0.58	-0.0021	0.0003	3.94e-14	0.000580692	0.000290359	0.046
eGFRcrea	rs77375846	C	T	0.13	-0.003	0.0004	1.3e-13	-0.000541286	0.000422037	0.2
eGFRcrea	rs7769218	G	A	0.2	-0.0021	0.0003	1.35e-09	0.0002816	0.000363893	0.44
eGFRcrea	rs78444298	A	G	0.02	-0.012	0.001	4.44e-31	-0.00109309	0.00103949	0.29
eGFRcrea	rs784503	A	G	0.24	-0.002	0.0003	4.82e-10	0.000461533	0.000337104	0.17
eGFRcrea	rs792839	G	A	0.66	-0.0016	0.0003	3.97e-08	-0.000146754	0.000302594	0.63
eGFRcrea	rs7963577	C	T	0.23	-0.0021	0.0003	1.11e-09	-0.000633822	0.000341885	0.064
eGFRcrea	rs7983636	G	A	0.92	-0.0032	0.0005	6.55e-10	0.000551838	0.000540588	0.31
eGFRcrea	rs79865452	A	G	0.98	-0.0071	0.001	1.47e-12	-0.00121585	0.000985168	0.22
eGFRcrea	rs80138475	C	T	0.89	-0.0062	0.0004	1.37e-46	0.000156542	0.000453822	0.73
eGFRcrea	rs8058927	G	A	0.85	-0.0026	0.0004	1e-11	3.16e-05	0.000409909	0.94
eGFRcrea	rs807624	G	T	0.65	-0.0036	0.0003	3.09e-37	-0.000826254	0.000298819	0.0057
eGFRcrea	rs8101667	C	T	0.67	-0.0051	0.0003	6.77e-71	-6.23e-05	0.000302951	0.84
eGFRcrea	rs81205	C	A	0.46	-0.003	0.0003	3.32e-26	-0.000310074	0.000293448	0.29
eGFRcrea	rs836968	C	T	0.72	-0.0017	0.0003	4.66e-08	-0.000320695	0.000325048	0.32
eGFRcrea	rs848446	A	G	0.28	-0.0043	0.0003	5.21e-46	-0.000254432	0.000315497	0.42
eGFRcrea	rs881858	A	G	0.7	-0.0055	0.0003	4.04e-77	-0.000935167	0.000310262	0.0026
eGFRcrea	rs883541	A	G	0.77	-0.0026	0.0003	1.25e-15	0.000176432	0.000340486	0.6
eGFRcrea	rs9318186	G	A	0.55	-0.002	0.0003	8.44e-13	-0.00079825	0.000291226	0.0061
eGFRcrea	rs9397738	G	A	0.14	-0.0029	0.0004	1.31e-13	-0.000287461	0.000410708	0.48
eGFRcrea	rs9465741	C	A	0.46	-0.0023	0.0003	1.92e-16	4.72e-05	0.000290394	0.87
eGFRcrea	rs9480867	G	A	0.84	-0.0034	0.0004	2.53e-20	-0.000705088	0.000394907	0.074
eGFRcrea	rs948494	A	G	0.35	-0.0034	0.0003	7.7e-33	-0.000688326	0.000301697	0.023
eGFRcrea	rs950965	A	G	0.34	-0.0018	0.0003	6.61e-10	0.000803912	0.000302717	0.0079
eGFRcrea	rs9521719	A	G	0.4	-0.002	0.0003	1.49e-13	-0.000591176	0.00029294	0.044
eGFRcrea	rs953492	A	G	0.47	-0.0027	0.0003	6.74e-24	-0.000651155	0.00028797	0.024
eGFRcrea	rs956006	C	T	0.67	-0.0018	0.0003	1.19e-09	-0.000130734	0.000305369	0.67
eGFRcrea	rs963837	T	C	0.55	-0.0053	0.0003	1.43e-83	-0.000273336	0.000287731	0.34
eGFRcrea	rs9649512	G	A	0.71	-0.0025	0.0003	8.74e-15	0.000883173	0.000314791	0.005
eGFRcrea	rs965484	C	T	0.57	-0.0027	0.0003	2.43e-22	-0.000227634	0.000289546	0.43
eGFRcrea	rs9807214	A	G	0.3	-0.0023	0.0003	1.89e-14	0.00038991	0.000312126	0.21
eGFRcrea	rs9812319	C	T	0.66	-0.0023	0.0003	2.72e-16	0.000222207	0.000302295	0.46
eGFRcrea	rs9823161	G	A	0.31	-0.0025	0.0003	4.35e-15	0.000123803	0.00031318	0.69
eGFRcrea	rs9894634	T	C	0.6	-0.0019	0.0003	2.84e-12	-0.000227346	0.00029264	0.44
eGFRcrea	rs9895661	C	T	0.18	-0.0081	0.0004	8.39e-110	-0.00125969	0.000382963	0.001
eGFRcrea	rs9932625	A	G	0.23	-0.0033	0.0003	4.66e-25	-0.000148787	0.000341182	0.66
eGFRcrea	rs9943067	T	C	0.42	-0.002	0.0003	7.02e-12	0.000364424	0.000290324	0.21
eGFRcys	rs10206899	T	C	0.7777	-0.0051	0.0006	2.62e-20	0.000314876	0.000345024	0.36
eGFRcys	rs10224210	C	T	0.7224	-0.0092	0.0005	2.04e-72	-0.000809719	0.000318937	0.011
eGFRcys	rs1042752	G	A	0.5428	-0.0032	0.0005	6.09e-12	-0.000968853	0.000287191	0.00074
eGFRcys	rs10439970	G	T	0.684	-0.0035	0.0005	7.24e-13	0.000127193	0.000308294	0.68
eGFRcys	rs1047891	A	C	0.3137	0.0039	0.0005	3.4e-15	-0.000270282	0.000308278	0.38
eGFRcys	rs10746942	G	A	0.6236	-0.0042	0.0005	1.04e-18	2.04e-05	0.000295561	0.94
eGFRcys	rs10769264	T	C	0.385	-0.0026	0.0005	4.5e-08	-0.000248833	0.000294634	0.4
eGFRcys	rs10821905	G	A	0.1794	-0.0041	0.0006	1.25e-11	0.000547634	0.000376203	0.15
eGFRcys	rs10851885	G	A	0.7488	-0.0065	0.0005	2.21e-34	-0.000402091	0.000331535	0.23
eGFRcys	rs1087289	G	T	0.6034	-0.0028	0.0005	4.68e-09	-0.000529281	0.000294409	0.072
eGFRcys	rs11071738	T	C	0.5324	-0.0038	0.0005	3.04e-16	0.000230643	0.000287643	0.42
eGFRcys	rs11123169	C	T	0.6683	-0.0029	0.0005	3.73e-09	-0.000233305	0.00030984	0.45
eGFRcys	rs11243145	A	G	0.6179	-0.0041	0.0005	1.57e-17	0.000673333	0.000299238	0.024
eGFRcys	rs113441031	T	C	0.1669	-0.006	0.0006	1.48e-22	-2.64e-05	0.000381465	0.94
eGFRcys	rs11616030	A	C	0.9158	-0.0048	0.0008	5.91e-09	-0.00019843	0.000512595	0.7
eGFRcys	rs11745891	C	T	0.8948	-0.0055	0.0007	8.01e-14	0.000567952	0.000461202	0.22
eGFRcys	rs11768336	T	C	0.2595	-0.0041	0.0005	4.45e-15	0.000372385	0.000331877	0.26
eGFRcys	rs11856921	C	A	0.4251	-0.0035	0.0005	3.92e-14	-0.000836325	0.000289596	0.0039
eGFRcys	rs12037201	T	G	0.2473	-0.0033	0.0005	4.55e-10	-0.000612271	0.000333204	0.066
eGFRcys	rs12148280	G	A	0.1005	-0.0051	0.0008	2.75e-11	-0.000645288	0.000482792	0.18
eGFRcys	rs12212034	T	C	0.3479	-0.0033	0.0005	1.1e-11	-0.000556578	0.000301833	0.065
eGFRcys	rs1260326	C	T	0.3949	-0.004	0.0005	2.81e-17	-0.00115274	0.000293333	8.5e-05
eGFRcys	rs12713261	C	T	0.6476	-0.0031	0.0005	9.84e-11	0.000103626	0.000302128	0.73
eGFRcys	rs1407040	C	T	0.6569	-0.0033	0.0005	9.8e-12	-8.4e-05	0.000301211	0.78
eGFRcys	rs148635648	G	A	0.9123	-0.0049	0.0008	1.53e-09	-8.29e-05	0.000501915	0.87
eGFRcys	rs151245	T	G	0.5996	-0.0029	0.0005	1.05e-09	-0.00068445	0.000293076	0.02
eGFRcys	rs16823029	A	C	0.0813	-0.0058	0.0008	4.81e-12	-0.000458573	0.00052813	0.39
eGFRcys	rs16874052	A	G	0.9519	-0.0062	0.0011	1.17e-08	0.000271272	0.000675336	0.69
eGFRcys	rs17050272	A	G	0.4082	-0.0046	0.0005	2.89e-22	1.85e-05	0.000291174	0.95
eGFRcys	rs17420882	G	T	0.7238	-0.0035	0.0005	1.16e-11	-0.000447654	0.00031946	0.16
eGFRcys	rs1757915	G	A	0.3546	-0.0027	0.0005	1.11e-08	0.000308465	0.000299402	0.3
eGFRcys	rs17713396	T	C	0.3443	-0.004	0.0005	4.99e-17	0.000736343	0.000300406	0.014
eGFRcys	rs17730281	G	A	0.2263	-0.0051	0.0005	1.93e-20	-0.00107685	0.000342506	0.0017
eGFRcys	rs1801251	G	A	0.3605	-0.0028	0.0005	6.5e-09	0.000248572	0.000297711	0.4
eGFRcys	rs2068888	A	G	0.4524	-0.0036	0.0005	1.45e-14	0.000210451	0.000288006	0.46
eGFRcys	rs223317	T	C	0.6651	-0.0043	0.0005	7.73e-19	0.000521163	0.000304775	0.087
eGFRcys	rs2250067	T	C	0.4759	-0.0036	0.0005	2.54e-15	-0.00067999	0.000287175	0.018
eGFRcys	rs2306623	T	C	0.3333	-0.0034	0.0005	5.78e-12	-0.000392748	0.000303739	0.2
eGFRcys	rs2412608	C	T	0.4901	-0.0029	0.0005	3.53e-10	-0.000882001	0.000288322	0.0022
eGFRcys	rs2815374	A	G	0.6507	-0.0041	0.0005	3.78e-17	0.00024805	0.00030087	0.41
eGFRcys	rs2823139	A	G	0.3369	-0.0038	0.0005	7.46e-15	-0.000822532	0.000304573	0.0069
eGFRcys	rs2834320	G	A	0.8385	-0.0055	0.0006	2.06e-18	0.000584674	0.000390729	0.13
eGFRcys	rs288753	G	A	0.3593	-0.0047	0.0005	3.3e-22	-0.000613937	0.000298835	0.04
eGFRcys	rs34293138	T	C	0.6936	-0.0028	0.0005	1.19e-08	-3.98e-05	0.000310851	0.9
eGFRcys	rs34861762	T	C	0.4096	-0.0074	0.0005	2.65e-56	1.38e-05	0.000290723	0.96
eGFRcys	rs35915570	C	T	0.405	-0.0028	0.0005	1.55e-09	0.000536399	0.000291425	0.066
eGFRcys	rs35969577	T	G	0.4087	-0.0035	0.0005	4.65e-14	-0.00063205	0.000291935	0.03
eGFRcys	rs3757387	C	T	0.552	-0.0063	0.0005	2.4e-42	-0.000213712	0.000288003	0.46
eGFRcys	rs3795503	C	T	0.3145	-0.0029	0.0005	7.61e-09	0.000206881	0.000308534	0.5
eGFRcys	rs4442348	G	A	0.5016	-0.0028	0.0005	7.63e-10	-0.000219537	0.000287512	0.45
eGFRcys	rs4491726	G	A	0.688	-0.0044	0.0005	2.64e-19	0.000175182	0.000307885	0.57
eGFRcys	rs45619934	T	G	0.3123	-0.0029	0.0005	5.58e-09	-0.000310873	0.000308714	0.31
eGFRcys	rs4666821	G	T	0.513	-0.0027	0.0005	5.02e-09	0.000167949	0.000286539	0.56
eGFRcys	rs4971092	T	C	0.8815	-0.0045	0.0007	3.11e-10	0.000850158	0.000441173	0.054
eGFRcys	rs55658481	G	A	0.3347	-0.0042	0.0005	6.62e-18	0.000711834	0.000302527	0.019
eGFRcys	rs55743020	T	G	0.6238	-0.0039	0.0005	8.65e-17	-0.000400207	0.00029423	0.17
eGFRcys	rs59646751	T	G	0.3088	-0.0057	0.0005	2.78e-30	-0.000868081	0.000311185	0.0053
eGFRcys	rs61311941	A	G	0.9209	-0.0048	0.0009	4.43e-08	-7.24e-05	0.000542082	0.89
eGFRcys	rs62035088	G	A	0.1681	-0.0035	0.0006	1.3e-08	0.000385568	0.000382729	0.31
eGFRcys	rs62330280	A	G	0.515	-0.0034	0.0005	2.61e-13	-0.000135168	0.000287349	0.64
eGFRcys	rs62435145	T	G	0.6856	-0.0068	0.0005	3.12e-39	-0.000582901	0.000320043	0.069
eGFRcys	rs62618693	C	T	0.044	-0.007	0.0011	2.47e-10	-0.001347	0.000688473	0.05
eGFRcys	rs6458868	T	C	0.6485	-0.0031	0.0005	1.91e-10	0.000159316	0.000299889	0.6
eGFRcys	rs688540	A	G	0.8638	-0.004	0.0007	2.36e-09	-0.00032609	0.000416545	0.43
eGFRcys	rs7196485	G	T	0.707	-0.0044	0.0005	1.62e-18	0.00031795	0.000313652	0.31
eGFRcys	rs72801857	T	C	0.032	-0.0073	0.0013	2.17e-08	-0.00255824	0.000813765	0.0017
eGFRcys	rs7324484	G	A	0.6519	-0.0032	0.0005	3.46e-11	0.000436285	0.000302066	0.15
eGFRcys	rs7326821	G	A	0.8259	-0.0048	0.0006	2.99e-15	0.000741778	0.000376977	0.049
eGFRcys	rs7397189	T	G	0.7644	-0.0047	0.0005	5.62e-18	-0.000771909	0.000334594	0.021
eGFRcys	rs7536433	C	T	0.214	-0.0031	0.0006	3.01e-08	-8.88e-05	0.000351866	0.8
eGFRcys	rs755865	G	A	0.1267	-0.0052	0.0007	7.6e-14	0.00034015	0.000432999	0.43
eGFRcys	rs76273615	G	A	0.8785	-0.0039	0.0007	2.18e-08	2.17e-05	0.000436635	0.96
eGFRcys	rs7630893	T	C	0.7254	-0.0032	0.0005	4.8e-10	0.000663328	0.000320876	0.039
eGFRcys	rs80138475	C	T	0.1109	-0.0048	0.0007	4.2e-11	0.000156542	0.000453822	0.73
eGFRcys	rs8058927	G	A	0.1473	-0.0042	0.0007	1.77e-10	3.16e-05	0.000409909	0.94
eGFRcys	rs807624	G	T	0.3663	-0.0054	0.0005	4.74e-29	-0.000826254	0.000298819	0.0057
eGFRcys	rs8101667	C	T	0.3418	-0.005	0.0005	3.56e-25	-6.23e-05	0.000302951	0.84
eGFRcys	rs836968	C	T	0.2752	-0.004	0.0005	1.47e-14	-0.000320695	0.000325048	0.32
eGFRcys	rs848446	A	G	0.2842	-0.0044	0.0005	5.38e-18	-0.000254432	0.000315497	0.42
eGFRcys	rs881858	A	G	0.6922	-0.0067	0.0005	1.54e-41	-0.000935167	0.000310262	0.0026
eGFRcys	rs9465741	C	A	0.5408	-0.0027	0.0005	5.8e-09	4.72e-05	0.000290394	0.87
eGFRcys	rs948494	A	G	0.3382	-0.0055	0.0005	1.33e-29	-0.000688326	0.000301697	0.023
eGFRcys	rs950965	A	G	0.3479	-0.0033	0.0005	1.07e-11	0.000803912	0.000302717	0.0079
eGFRcys	rs953492	A	G	0.4644	-0.0026	0.0005	1.39e-08	-0.000651155	0.00028797	0.024
eGFRcys	rs963837	T	C	0.551	-0.0067	0.0005	1.09e-47	-0.000273336	0.000287731	0.34
eGFRcys	rs9649512	G	A	0.2895	-0.0041	0.0005	6.44e-16	0.000883173	0.000314791	0.005
eGFRcys	rs965484	C	T	0.4313	-0.0048	0.0005	1.28e-24	-0.000227634	0.000289546	0.43
eGFRcys	rs9812319	C	T	0.3388	-0.0041	0.0005	2.29e-17	0.000222207	0.000302295	0.46
eGFRcys	rs9823161	G	A	0.6804	-0.0036	0.0005	4.95e-13	0.000123803	0.00031318	0.69
eGFRcys	rs9932625	A	G	0.23	-0.0046	0.0005	2.76e-17	-0.000148787	0.000341182	0.66
BUN	rs10224210	C	T	0.7202	0.0127	0.0006	9.13e-97	-0.000809719	0.000318937	0.011
BUN	rs1047891	A	C	0.302	-0.0071	0.0005	2.77e-40	-0.000270282	0.000308278	0.38
BUN	rs10746942	G	A	0.634	0.0034	0.0005	1.04e-11	2.04e-05	0.000295561	0.94
BUN	rs10769264	T	C	0.3722	0.0035	0.0005	1.15e-12	-0.000248833	0.000294634	0.4
BUN	rs10790454	C	A	0.7347	0.0034	0.0006	1.55e-09	0.000393347	0.0003256	0.23
BUN	rs10821944	G	T	0.7109	0.0032	0.0005	9.12e-10	-0.00079707	0.000323377	0.014
BUN	rs10851885	G	A	0.7489	0.0092	0.0006	4.06e-51	-0.000402091	0.000331535	0.23
BUN	rs11123169	C	T	0.6775	0.0063	0.0005	2.09e-35	-0.000233305	0.00030984	0.45
BUN	rs11243145	A	G	0.6241	0.0031	0.0005	1.1e-08	0.000673333	0.000299238	0.024
BUN	rs11557049	T	C	0.0656	0.0067	0.0011	1.24e-09	0.00121062	0.000571908	0.034
BUN	rs11616030	A	C	0.9126	0.0056	0.001	4.47e-09	-0.00019843	0.000512595	0.7
BUN	rs11745891	C	T	0.892	0.0048	0.0008	1.06e-08	0.000567952	0.000461202	0.22
BUN	rs1275609	G	A	0.3634	0.0036	0.0005	3.24e-11	-0.000412094	0.000311021	0.19
BUN	rs13059257	T	C	0.0298	0.01	0.0016	4.86e-10	-0.000848041	0.000851966	0.32
BUN	rs13157326	A	G	0.451	0.0046	0.0005	3.61e-21	-0.000594649	0.00029062	0.041
BUN	rs1407040	C	T	0.6654	0.0029	0.0005	1.04e-08	-8.4e-05	0.000301211	0.78
BUN	rs151245	T	G	0.6102	0.0031	0.0005	3.01e-10	-0.00068445	0.000293076	0.02
BUN	rs16874052	A	G	0.9516	0.0064	0.0011	1.64e-08	0.000271272	0.000675336	0.69
BUN	rs17050272	A	G	0.4181	0.0042	0.0005	3.08e-17	1.85e-05	0.000291174	0.95
BUN	rs17563	G	A	0.4679	0.0031	0.0005	2.4e-09	9.27e-05	0.00028961	0.75
BUN	rs17713396	T	C	0.3317	0.0048	0.0005	2.63e-21	0.000736343	0.000300406	0.014
BUN	rs17730281	G	A	0.2527	0.006	0.0006	1.53e-25	-0.00107685	0.000342506	0.0017
BUN	rs2068888	A	G	0.4753	0.0027	0.0005	2.31e-08	0.000210451	0.000288006	0.46
BUN	rs223317	T	C	0.6601	0.0033	0.0005	4.08e-11	0.000521163	0.000304775	0.087
BUN	rs2250067	T	C	0.4945	0.005	0.0005	8.81e-25	-0.00067999	0.000287175	0.018
BUN	rs281380	T	C	0.5966	-0.0047	0.0005	5.15e-19	1.67e-05	0.000298491	0.96
BUN	rs2815374	A	G	0.6649	0.0052	0.0005	1.34e-22	0.00024805	0.00030087	0.41
BUN	rs2823139	A	G	0.3298	0.0045	0.0005	5.04e-19	-0.000822532	0.000304573	0.0069
BUN	rs34861762	T	C	0.3911	0.0044	0.0005	2.12e-19	1.38e-05	0.000290723	0.96
BUN	rs41301394	C	T	0.3046	0.0029	0.0005	2.39e-08	0.000434022	0.00031813	0.17
BUN	rs429358	T	C	0.8506	0.0043	0.0007	9.05e-10	0.0010018	0.000394958	0.011
BUN	rs4666821	G	T	0.5229	0.0027	0.0005	2.73e-08	0.000167949	0.000286539	0.56
BUN	rs4971092	T	C	0.8799	0.0084	0.0008	1.35e-25	0.000850158	0.000441173	0.054
BUN	rs550057	C	T	0.2569	-0.0043	0.0006	9.03e-15	0.00041883	0.000327755	0.2
BUN	rs55658481	G	A	0.3211	0.0041	0.0005	1.32e-14	0.000711834	0.000302527	0.019
BUN	rs59646751	T	G	0.3057	0.0054	0.0005	4.09e-26	-0.000868081	0.000311185	0.0053
BUN	rs62071986	T	C	0.0407	-0.0122	0.0014	8.08e-19	-0.000970556	0.000730943	0.18
BUN	rs62435145	T	G	0.6315	0.0128	0.0006	2.19e-109	-0.000582901	0.000320043	0.069
BUN	rs6458868	T	C	0.6613	0.0037	0.0005	2.93e-12	0.000159316	0.000299889	0.6
BUN	rs7196485	G	T	0.718	0.0039	0.0005	9.38e-13	0.00031795	0.000313652	0.31
BUN	rs72801857	T	C	0.0335	0.0084	0.0015	9.53e-09	-0.00255824	0.000813765	0.0017
BUN	rs7397189	T	G	0.772	0.0065	0.0006	9.54e-25	-0.000771909	0.000334594	0.021
BUN	rs755865	G	A	0.1291	0.0081	0.0008	4.63e-24	0.00034015	0.000432999	0.43
BUN	rs76273615	G	A	0.8611	0.0094	0.0007	3.29e-38	2.17e-05	0.000436635	0.96
BUN	rs7766720	C	T	0.8934	0.0055	0.0009	4.17e-10	0.000803455	0.000533815	0.13
BUN	rs80138475	C	T	0.1119	0.0054	0.0008	4.05e-11	0.000156542	0.000453822	0.73
BUN	rs807624	G	T	0.4104	0.0038	0.0005	5.86e-14	-0.000826254	0.000298819	0.0057
BUN	rs836968	C	T	0.3195	-0.0042	0.0006	7.65e-14	-0.000320695	0.000325048	0.32
BUN	rs848446	A	G	0.2728	0.0037	0.0005	1.48e-11	-0.000254432	0.000315497	0.42
BUN	rs881858	A	G	0.7078	-0.003	0.0005	4.56e-08	-0.000935167	0.000310262	0.0026
BUN	rs948494	A	G	0.3308	-0.0034	0.0005	2.08e-10	-0.000688326	0.000301697	0.023
BUN	rs963837	T	C	0.562	0.0087	0.0005	1.12e-64	-0.000273336	0.000287731	0.34
BUN	rs9807214	A	G	0.2896	-0.0042	0.0005	1.33e-14	0.00038991	0.000312126	0.21
BUN	rs9812319	C	T	0.337	0.0053	0.0005	2.93e-23	0.000222207	0.000302295	0.46
BUN	rs9932625	A	G	0.2468	0.0038	0.0006	4.63e-11	-0.000148787	0.000341182	0.66
Urate	rs10077826	T	C	0.2704	-0.0131	0.00213	4.23e-10	-0.000262369	0.000321622	0.41
Urate	rs10224210	T	C	0.7038	-0.0267	0.00207	2.38e-38	0.000809719	0.000318937	0.011
Urate	rs1062062	T	C	0.1262	0.0165	0.00264	2.31e-10	0.000201012	0.000409111	0.62
Urate	rs10782230	A	G	0.495	0.0151	0.00185	1.51e-16	-0.000352105	0.000286836	0.22
Urate	rs10813960	T	C	0.2744	-0.0226	0.00209	1.8e-27	-0.000451967	0.000323949	0.16
Urate	rs10856870	T	C	0.4712	-0.0386	0.00185	1.9e-97	-0.000120958	0.000289661	0.68
Urate	rs10874312	A	G	0.667	0.0113	0.00194	2.85e-09	-0.000804602	0.000302101	0.0077
Urate	rs10886117	A	G	0.1332	0.0185	0.00253	1.29e-13	0.000498578	0.000385004	0.2
Urate	rs10888700	T	C	0.5746	0.0173	0.00184	3.49e-21	-0.000734216	0.000289456	0.011
Urate	rs11045819	A	C	0.1441	0.0147	0.0025	2.32e-09	-0.00104449	0.000388731	0.0072
Urate	rs1109513	A	C	0.5089	0.0102	0.00186	2.4e-08	7.12e-05	0.000287631	0.8
Urate	rs11128603	A	G	0.8787	0.0218	0.00289	2.67e-14	0.000171373	0.000438677	0.7
Urate	rs11146456	A	G	0.8936	-0.0172	0.00296	3.02e-09	0.000895598	0.000451496	0.047
Urate	rs11590549	T	C	0.2455	0.0117	0.00218	3.97e-08	-0.000311754	0.000334223	0.35
Urate	rs1165196	A	G	0.5646	0.0672	0.00183	1e-200	-0.00021458	0.000289316	0.46
Urate	rs11657044	T	C	0.1789	-0.0243	0.00253	4.19e-22	-0.00115885	0.000388401	0.0028
Urate	rs1169303	A	C	0.493	0.0126	0.00185	4.54e-12	-2.47e-05	0.000287039	0.93
Urate	rs11693363	A	C	0.8638	0.0288	0.00275	4.13e-26	-0.000709667	0.000423129	0.094
Urate	rs1171614	T	C	0.2416	-0.0557	0.0022	1.18e-141	-0.00017591	0.000340667	0.61
Urate	rs11724872	T	C	0.6004	-0.0152	0.00187	2.38e-16	0.000155519	0.00029258	0.6
Urate	rs11854957	T	C	0.1859	-0.0136	0.00228	1.23e-09	-0.000396614	0.000346145	0.25
Urate	rs11880464	T	C	0.2256	-0.0134	0.00225	1.41e-09	-0.000209334	0.000344272	0.54
Urate	rs11918734	T	C	0.7545	-0.0125	0.0021	1.21e-09	0.000240931	0.000326456	0.46
Urate	rs11940694	A	G	0.3877	-0.0103	0.00192	4.25e-08	-3.54e-05	0.000295576	0.9
Urate	rs12105304	A	G	0.667	-0.0202	0.00195	2.36e-25	-0.000210391	0.000307509	0.49
Urate	rs12240508	A	G	0.166	0.0171	0.00257	1.63e-11	0.000633808	0.000401174	0.11
Urate	rs12423171	A	G	0.7654	-0.0161	0.00219	1.02e-13	0.000179797	0.000339486	0.6
Urate	rs12423664	A	G	0.1372	0.0228	0.00273	2.87e-17	-0.00111935	0.000412152	0.0066
Urate	rs1243872	T	G	0.5378	0.0106	0.00189	1.01e-08	8.83e-05	0.000287979	0.76
Urate	rs12474905	T	C	0.1988	0.0139	0.00235	1.89e-09	-0.000649118	0.000359989	0.071
Urate	rs12554192	A	G	0.7097	-0.0137	0.00207	2.12e-11	2.4e-05	0.000322835	0.94
Urate	rs12576996	T	G	0.7485	-0.0338	0.00212	1.9e-57	0.000200721	0.000334691	0.55
Urate	rs12581220	T	C	0.2962	-0.0139	0.002	1.73e-12	0.000686307	0.000309834	0.027
Urate	rs12602520	A	C	0.9274	-0.0179	0.00329	2.49e-08	3.81e-05	0.000508597	0.94
Urate	rs12708477	A	C	0.2068	0.0145	0.00222	3.46e-11	-0.000246996	0.000342304	0.47
Urate	rs12714414	T	C	0.826	0.017	0.00262	4.62e-11	-0.000397927	0.000415229	0.34
Urate	rs12738345	T	C	0.9264	-0.0319	0.00339	2.51e-21	-4.28e-05	0.000518709	0.93
Urate	rs12752223	T	C	0.3827	-0.0175	0.00188	4.29e-21	0.00053626	0.000292448	0.067
Urate	rs12806743	T	G	0.2356	-0.0157	0.00224	1.04e-12	2.1e-05	0.000340133	0.95
Urate	rs12898868	T	C	0.2316	-0.0178	0.00212	2.53e-17	-0.000524575	0.00032981	0.11
Urate	rs1290791	A	G	0.7604	0.0175	0.00209	2.85e-17	0.000563424	0.000327219	0.085
Urate	rs12908437	T	C	0.3559	0.0323	0.00191	2.37e-64	-0.000805284	0.000298849	0.007
Urate	rs12959849	T	C	0.9026	-0.021	0.00325	5.3e-11	0.000249293	0.000497288	0.62
Urate	rs1297769	A	G	0.0567	0.0228	0.00424	3.6e-08	-9.84e-05	0.00064411	0.88
Urate	rs13075443	A	G	0.6769	-0.0111	0.002	1.41e-08	0.000157215	0.000306977	0.61
Urate	rs13103212	T	C	0.0964	-0.0181	0.00337	3.62e-08	0.000594097	0.000517164	0.25
Urate	rs13107325	T	C	0.0795	-0.0297	0.00354	2.58e-17	-0.000618334	0.000546602	0.26
Urate	rs1317140	A	G	0.3042	0.0155	0.00197	2.19e-15	-0.000235312	0.000306204	0.44
Urate	rs1360485	T	C	0.6938	0.0141	0.00202	1.61e-12	6.55e-05	0.000313702	0.83
Urate	rs1384291	T	C	0.1511	-0.0203	0.00253	5.2e-16	-0.000258149	0.000397451	0.52
Urate	rs1469101	T	C	0.6193	-0.0104	0.0019	2.59e-08	0.00044219	0.00029356	0.13
Urate	rs1479404	T	C	0.5567	0.00993	0.00186	4.73e-08	0.000368389	0.000288456	0.2
Urate	rs1520455	T	C	0.6153	-0.0106	0.00198	4.64e-08	-0.000184495	0.000298913	0.54
Urate	rs16827308	T	G	0.3082	0.0109	0.00203	3.9e-08	2.68e-05	0.000314333	0.93
Urate	rs17024258	T	C	0.0338	0.0331	0.00578	5.09e-09	-0.000564331	0.000904736	0.53
Urate	rs17050272	A	G	0.4503	0.0256	0.00189	4.9e-42	1.85e-05	0.000291174	0.95
Urate	rs17183750	A	G	0.172	0.0145	0.00249	3.13e-09	6.96e-05	0.000379358	0.85
Urate	rs17300741	A	G	0.4622	0.0544	0.00186	4.29e-188	-0.000534687	0.000288527	0.064
Urate	rs17553790	A	G	0.5288	-0.0129	0.00188	3.2e-12	-0.000105	0.000290341	0.72
Urate	rs1800961	T	C	0.0368	-0.0513	0.00544	2.19e-21	-0.00012245	0.000820874	0.88
Urate	rs1800977	A	G	0.3738	-0.0141	0.00197	3.99e-13	-0.00018935	0.000307345	0.54
Urate	rs1835847	T	C	0.3777	0.0103	0.0019	3.01e-08	-0.000196769	0.000293619	0.5
Urate	rs1871047	A	G	0.6163	-0.0113	0.00192	1.8e-09	-0.000448005	0.000293348	0.13
Urate	rs1900351	A	G	0.3648	-0.0105	0.00192	2.14e-08	0.000129607	0.000297825	0.66
Urate	rs195485	T	C	0.3459	-0.0138	0.00191	2.12e-13	0.000510072	0.000295125	0.084
Urate	rs1955949	T	C	0.2913	0.0146	0.00203	3.49e-13	-0.000576372	0.000317147	0.069
Urate	rs2057291	A	G	0.337	0.0107	0.00198	3.61e-08	-7.2e-05	0.000301404	0.81
Urate	rs2095774	A	C	0.1163	0.02	0.00304	2.26e-11	-0.000154293	0.000476399	0.75
Urate	rs2188230	T	C	0.4702	0.0102	0.00186	2.05e-08	0.000146612	0.000288221	0.61
Urate	rs2195525	T	C	0.5447	-0.0163	0.00187	1.89e-18	0.000253238	0.000289457	0.38
Urate	rs2242000	A	G	0.1759	0.0158	0.00241	3.07e-11	9.26e-05	0.00037416	0.8
Urate	rs2306899	T	C	0.2545	-0.015	0.00215	1.63e-12	-0.000495663	0.000333212	0.14
Urate	rs2345962	A	G	0.5258	-0.0147	0.00184	5.53e-16	0.000221635	0.00028754	0.44
Urate	rs2460000	A	G	0.3608	-0.0128	0.00198	5.58e-11	-1.66e-05	0.000304761	0.96
Urate	rs2511661	T	C	0.1213	0.0197	0.00263	3.93e-14	0.000247562	0.000408997	0.54
Urate	rs2523162	A	G	0.2058	0.0155	0.00225	3.23e-12	-1.37e-05	0.000350947	0.97
Urate	rs255751	T	C	0.6869	0.0182	0.00199	2.77e-20	-0.000403117	0.000313276	0.2
Urate	rs2657879	A	G	0.7873	-0.021	0.00237	3.69e-19	0.000251688	0.000371026	0.5
Urate	rs2677829	A	G	0.6362	0.0118	0.0019	2.17e-10	0.000486068	0.000294422	0.099
Urate	rs2735059	A	G	0.4811	-0.0136	0.00189	2.72e-13	-1.49e-05	0.000289163	0.96
Urate	rs2788144	A	G	0.9573	-0.0371	0.00495	3.19e-14	0.000709307	0.000762837	0.35
Urate	rs2834317	A	G	0.1491	0.0175	0.00257	4.6e-12	0.000777636	0.000400076	0.052
Urate	rs2941484	T	C	0.4324	0.0322	0.00185	1.82e-68	0.000125643	0.000289909	0.66
Urate	rs2943650	T	C	0.6262	0.0123	0.00194	1.02e-10	0.000688592	0.000299688	0.022
Urate	rs3093662	A	G	0.9155	0.0223	0.00355	1.66e-10	-0.00117292	0.000541259	0.03
Urate	rs3103810	A	C	0.4443	0.0107	0.00186	4.99e-09	-0.00029179	0.000289728	0.31
Urate	rs3105792	T	G	0.332	-0.0129	0.00198	4.74e-11	-0.000449076	0.000308149	0.15
Urate	rs345747	A	G	0.7465	0.0138	0.00213	4.61e-11	-0.000390506	0.000331882	0.24
Urate	rs354532	T	C	0.5	0.0103	0.00187	1.72e-08	0.000306857	0.000288609	0.29
Urate	rs357488	A	G	0.1262	-0.0158	0.00264	1.05e-09	0.000624833	0.000404369	0.12
Urate	rs3744251	A	G	0.0696	0.022	0.00355	2.6e-10	-0.000436923	0.000542127	0.42
Urate	rs3746574	T	C	0.498	0.015	0.00189	1.15e-15	0.000461121	0.000292464	0.11
Urate	rs3769598	A	G	0.8459	0.0181	0.00265	4.31e-12	-7.99e-05	0.00040888	0.85
Urate	rs3790707	T	C	0.0209	0.0358	0.00647	1.57e-08	-0.000101382	0.00100248	0.92
Urate	rs3845731	A	G	0.1899	0.0168	0.00226	5.24e-14	0.00012628	0.00035227	0.72
Urate	rs4030582	T	C	0.6203	-0.0106	0.00192	1.86e-08	0.000333172	0.000296872	0.26
Urate	rs4509550	T	C	0.6173	0.011	0.00191	3.58e-09	5.15e-05	0.000292631	0.86
Urate	rs459193	A	G	0.2913	-0.021	0.00219	4.16e-22	-0.00045543	0.000328809	0.17
Urate	rs461660	A	C	0.5497	0.018	0.00186	1.7e-22	-0.000520217	0.00028818	0.071
Urate	rs4671402	A	C	0.4791	0.0121	0.00185	2.71e-11	-0.000154787	0.000287005	0.59
Urate	rs4711966	A	C	0.3191	0.0109	0.00196	1.33e-08	0.000686977	0.000302224	0.023
Urate	rs4744712	A	C	0.3767	-0.0134	0.00188	5.33e-13	0.000167558	0.000292742	0.57
Urate	rs478425	T	G	0.3539	-0.0134	0.00191	1.4e-12	0.000430318	0.000297243	0.15
Urate	rs4784669	A	G	0.3738	-0.0101	0.00189	4.07e-08	-0.000294344	0.000291291	0.31
Urate	rs4857338	T	G	0.5865	-0.0116	0.00186	2.5e-10	-0.000262527	0.000288426	0.36
Urate	rs4886755	A	G	0.505	-0.0292	0.00182	3.65e-58	8.29e-05	0.000286711	0.77
Urate	rs4915419	A	C	0.5795	-0.0116	0.0019	4.05e-10	-2.6e-05	0.000292705	0.93
Urate	rs4971100	A	G	0.4135	-0.036	0.00187	1.15e-82	0.000284229	0.000289691	0.33
Urate	rs503677	A	G	0.3469	0.0126	0.00195	5.62e-11	0.000679911	0.000300382	0.024
Urate	rs505870	A	C	0.4831	-0.012	0.00185	4.5e-11	-0.000171726	0.0002871	0.55
Urate	rs538656	T	G	0.2396	0.0205	0.00217	1.95e-21	-6.16e-05	0.000337894	0.86
Urate	rs6040060	A	G	0.2465	0.0148	0.00221	1.02e-11	0.000417854	0.000326375	0.2
Urate	rs6142206	A	G	0.4264	0.0157	0.00186	1.63e-17	6.19e-05	0.000290441	0.83
Urate	rs6415788	T	G	0.6302	-0.0107	0.00194	1.58e-08	-0.000220437	0.000296795	0.46
Urate	rs653178	T	C	0.5338	-0.0282	0.00182	2.01e-54	0.000486952	0.000286688	0.089
Urate	rs6564708	T	C	0.1521	0.0163	0.00283	3.75e-09	-0.000155443	0.000441165	0.72
Urate	rs6714421	A	G	0.6183	0.0112	0.00192	2.91e-09	0.000407439	0.000294475	0.17
Urate	rs675209	T	C	0.2694	0.0401	0.00206	1.05e-84	-0.00109572	0.000322999	0.00069
Urate	rs676015	T	C	0.3668	0.014	0.00193	1.73e-13	0.000730717	0.000300601	0.015
Urate	rs6804946	T	C	0.8091	0.02	0.0023	1.57e-18	0.000404234	0.000358647	0.26
Urate	rs6854834	A	G	0.1551	-0.0168	0.00268	1.77e-10	-0.000182663	0.000414667	0.66
Urate	rs686364	A	G	0.7227	-0.0184	0.00218	1.2e-17	0.000323916	0.000337577	0.34
Urate	rs6982393	T	C	0.4394	-0.0189	0.00184	5.32e-25	0.000610766	0.000286736	0.033
Urate	rs715	T	C	0.7087	0.024	0.00203	1.32e-32	8.96e-05	0.000310778	0.77
Urate	rs7224610	A	C	0.5686	-0.0284	0.00188	4.77e-52	0.000502414	0.000295402	0.089
Urate	rs733907	T	C	0.9394	0.0199	0.00347	4.88e-09	-2.03e-05	0.000523211	0.97
Urate	rs737601	T	C	0.9046	-0.0494	0.00336	3.34e-49	-0.000687587	0.000528394	0.19
Urate	rs7482894	T	C	0.6004	0.0147	0.00197	4.14e-14	-0.00105636	0.000302049	0.00047
Urate	rs7507133	T	G	0.3728	-0.0131	0.00202	5.27e-11	0.000657768	0.000305915	0.032
Urate	rs7651369	A	G	0.6233	0.0112	0.00194	3.53e-09	-1.96e-06	0.000301031	0.99
Urate	rs7727544	T	C	0.492	0.0136	0.00185	1.17e-13	5.23e-05	0.00028856	0.86
Urate	rs7795670	T	C	0.8091	0.0158	0.0023	4e-12	-0.000380468	0.000358307	0.29
Urate	rs7795876	T	C	0.4563	0.0137	0.00187	1.08e-13	0.000185132	0.00028842	0.52
Urate	rs7874551	T	G	0.0398	-0.0352	0.00448	2.06e-15	0.000343153	0.000699783	0.62
Urate	rs7916349	A	G	0.5606	-0.00999	0.00187	4.37e-08	7.25e-05	0.00028723	0.8
Urate	rs7918123	A	G	0.4423	0.0108	0.00189	5.74e-09	0.000136226	0.000291124	0.64
Urate	rs7953704	A	G	0.4414	-0.0181	0.00184	4.91e-23	-0.000810276	0.000286745	0.0047
Urate	rs8025378	T	C	0.6948	-0.0116	0.00213	2.79e-08	4.93e-05	0.000327019	0.88
Urate	rs807624	T	G	0.3141	-0.0177	0.00191	1.01e-20	0.000826254	0.000298819	0.0057
Urate	rs8101881	T	C	0.5785	-0.0161	0.00188	4.64e-18	-0.000195703	0.000293402	0.5
Urate	rs817318	T	C	0.6312	-0.0107	0.00195	2.23e-08	0.000152228	0.000293378	0.6
Urate	rs833805	A	G	0.1262	-0.0264	0.00317	3.94e-17	0.00111234	0.000469811	0.018
Urate	rs836968	T	C	0.2783	-0.0156	0.0021	5.11e-14	0.000320695	0.000325048	0.32
Urate	rs854917	T	C	0.7137	-0.0128	0.00214	1.13e-09	0.000617172	0.000327367	0.059
Urate	rs871375	A	G	0.6948	-0.0167	0.00194	3.22e-18	-0.000679964	0.000301799	0.024
Urate	rs882759	A	G	0.5954	0.0142	0.00195	1.54e-13	5.58e-06	0.000298766	0.99
Urate	rs894680	A	G	0.4006	-0.0109	0.00195	1.12e-08	-0.000331627	0.000294364	0.26
Urate	rs926979	T	C	0.334	-0.0138	0.00198	1.87e-12	-0.000329713	0.000306285	0.28
Urate	rs9291949	A	G	0.4841	-0.0102	0.00187	2.39e-08	-0.000322959	0.000288582	0.26
Urate	rs929939	A	C	0.33	0.0205	0.00198	2.13e-25	-0.000110925	0.000311573	0.72
Urate	rs937859	T	C	0.6362	0.015	0.00194	5.65e-15	0.000585049	0.000300949	0.052
Urate	rs9475390	T	C	0.0507	0.0215	0.00369	3.02e-09	0.000199103	0.000567725	0.73
Urate	rs9572786	A	G	0.6054	0.0166	0.0019	1.37e-18	-0.000125346	0.000295906	0.67
Urate	rs963837	T	C	0.5179	0.0243	0.00184	4.69e-40	-0.000273336	0.000287731	0.34
Urate	rs9672635	T	C	0.2614	0.0166	0.0022	2.34e-14	-0.000207573	0.00034491	0.55
Urate	rs9847710	T	C	0.5885	-0.0333	0.00185	3.39e-72	0.000432783	0.000290312	0.14
Urate	rs9900586	A	C	0.2475	-0.0122	0.00225	2.49e-08	0.000110333	0.00035064	0.75
Urate	rs9932625	A	G	0.2167	0.0172	0.00219	2.02e-15	-0.000148787	0.000341182	0.66
Urate	rs9935686	A	C	0.1282	0.0282	0.00257	2.07e-28	4.76e-05	0.000404322	0.91
Testosterone	rs10425629	C	T	0.165	0.008	0.001	2.7e-11	0.000314347	0.000386099	0.42
Testosterone	rs113047993	C	T	0.931	0.01	0.002	8.7e-09	-0.00147036	0.000571239	0.01
Testosterone	rs117826558	T	C	0.034	0.014	0.002	2.7e-08	-0.00019029	0.000821784	0.82
Testosterone	rs34019140	G	A	0.564	0.012	0.001	6.9e-42	-7.25e-05	0.000292243	0.8
Testosterone	rs3751591	G	A	0.167	0.008	0.001	6.6e-12	-0.000209314	0.000386051	0.59
Testosterone	rs45446698	T	G	0.958	0.016	0.002	7.9e-14	-0.000751559	0.000710217	0.29
Testosterone	rs56196860	A	C	0.031	0.021	0.002	2.6e-18	-3.75e-07	0.000818318	1
Testosterone	rs657152	C	A	0.661	0.008	0.001	5.5e-21	0.000461131	0.000302188	0.13
Testosterone	rs7173595	T	C	0.649	0.016	0.001	3.6e-72	0.000236035	0.000300596	0.43
Testosterone	rs727428	C	T	0.557	0.006	0.001	1.8e-11	-0.00022328	0.000288564	0.44
HDL cholesterol	rs10019888	G	A	0.1829	-0.027	0.0046	4.9e-08	0.000248265	0.00038823	0.52
HDL cholesterol	rs10087900	A	G	0.4463	-0.0231	0.0036	2.17e-09	-0.000367702	0.000287931	0.2
HDL cholesterol	rs102275	C	T	0.3628	-0.0391	0.0035	6.4e-28	0.000243528	0.00030004	0.42
HDL cholesterol	rs103294	T	C	0.1799	0.0523	0.0044	3.99e-30	0.000157791	0.000342147	0.64
HDL cholesterol	rs10468017	T	C	0.2833	0.1179	0.0038	1.21e-188	0.000123784	0.000313895	0.69
HDL cholesterol	rs1047891	A	C	0.3012	-0.0269	0.0039	8.73e-10	-0.000270282	0.000308278	0.38
HDL cholesterol	rs10761771	C	T	0.4861	0.0198	0.0034	4.12e-09	0.000407304	0.000287279	0.16
HDL cholesterol	rs10808546	T	C	0.4314	0.0409	0.0034	4.11e-30	0.000291542	0.000289139	0.31
HDL cholesterol	rs11045163	G	A	0.3946	0.0217	0.0035	3.2e-09	6.49e-05	0.000290093	0.82
HDL cholesterol	rs11065987	G	A	0.4195	-0.0222	0.0035	1.23e-09	-0.00025605	0.000290892	0.38
HDL cholesterol	rs11765979	C	A	0.4483	0.0412	0.0048	3.11e-17	2.62e-05	0.000286989	0.93
HDL cholesterol	rs11789603	T	C	0.0934	0.06	0.006	3.7e-21	-0.00103369	0.000462198	0.025
HDL cholesterol	rs12133576	G	A	0.6362	-0.0243	0.0035	6.15e-11	-0.00068223	0.000296503	0.021
HDL cholesterol	rs12145743	G	T	0.334	0.0203	0.0036	1.8e-08	0.000578092	0.000302827	0.056
HDL cholesterol	rs12412743	T	C	0.162	-0.0291	0.0045	1.31e-09	0.000167164	0.000384491	0.66
HDL cholesterol	rs12720922	A	G	0.2058	-0.2593	0.0062	1e-200	-0.000268963	0.000371791	0.47
HDL cholesterol	rs12740374	T	G	0.2127	0.0343	0.0041	1.69e-15	-0.000252555	0.000344836	0.46
HDL cholesterol	rs12748152	T	C	0.0726	-0.0506	0.0062	9.74e-16	-8.44e-05	0.000525786	0.87
HDL cholesterol	rs12801636	A	G	0.2237	0.0235	0.0042	3.15e-08	-1.64e-05	0.000343918	0.96
HDL cholesterol	rs13076253	C	A	0.1511	-0.0283	0.0048	4.96e-09	-0.000488728	0.000412687	0.24
HDL cholesterol	rs13099479	A	G	0.0905	0.036	0.0062	1.82e-08	-0.000296756	0.000509594	0.56
HDL cholesterol	rs13107325	T	C	0.0795	-0.0708	0.0078	1.07e-15	-0.000618334	0.000546602	0.26
HDL cholesterol	rs13702	C	T	0.3201	0.1058	0.0038	1.28e-160	7.4e-05	0.000317574	0.82
HDL cholesterol	rs1515110	T	G	0.6233	-0.0323	0.0035	8.04e-18	0.000667825	0.000298192	0.025
HDL cholesterol	rs1689797	A	C	0.3221	-0.0358	0.0036	2.85e-21	0.000389272	0.000304237	0.2
HDL cholesterol	rs16942887	A	G	0.1342	0.0831	0.0051	8.28e-54	0.000458801	0.000448533	0.31
HDL cholesterol	rs17145738	T	C	0.1133	0.0408	0.0053	4.95e-13	-0.000515114	0.000435441	0.24
HDL cholesterol	rs17173637	C	T	0.0905	-0.0363	0.0057	1.9e-08	0.000872083	0.000513587	0.09
HDL cholesterol	rs181362	T	C	0.1938	-0.0379	0.0042	4.3e-18	-7.93e-05	0.000363169	0.83
HDL cholesterol	rs1866956	T	C	0.6789	0.0217	0.0037	7.96e-10	-0.000190023	0.000308432	0.54
HDL cholesterol	rs1883025	T	C	0.2396	-0.0698	0.0041	1.5e-65	0.000148098	0.000329536	0.65
HDL cholesterol	rs1936800	T	C	0.4801	-0.02	0.0034	3.06e-10	0.000329544	0.00028717	0.25
HDL cholesterol	rs1980493	C	T	0.1173	-0.0318	0.0048	3.76e-10	-0.000591807	0.000380506	0.12
HDL cholesterol	rs2013208	T	C	0.494	0.0254	0.0036	8.92e-12	0.000137782	0.000286839	0.63
HDL cholesterol	rs205262	G	A	0.2793	-0.0283	0.0039	3.88e-13	0.000298926	0.000323456	0.36
HDL cholesterol	rs2066714	C	T	0.1352	0.0453	0.0071	7.26e-10	0.000228129	0.000429682	0.6
HDL cholesterol	rs2075650	G	A	0.1312	-0.0554	0.0051	9.72e-26	-0.00111621	0.000405214	0.0059
HDL cholesterol	rs2241210	G	A	0.5417	0.0332	0.0035	2.49e-20	-2.94e-05	0.000286751	0.92
HDL cholesterol	rs2250802	A	G	0.6918	-0.034	0.0038	2.02e-17	0.000269791	0.00032098	0.4
HDL cholesterol	rs2278236	A	G	0.5408	0.0331	0.0035	3.19e-18	-0.000347215	0.000287041	0.23
HDL cholesterol	rs2293889	G	T	0.5835	0.0312	0.0035	4.27e-17	-0.000214411	0.000289986	0.46
HDL cholesterol	rs2454722	G	A	0.1769	0.0351	0.0044	3.31e-14	0.000358594	0.000372059	0.34
HDL cholesterol	rs2602836	G	A	0.5755	-0.0192	0.0034	4.96e-08	0.000160035	0.000290826	0.58
HDL cholesterol	rs2606736	T	C	0.5885	-0.0246	0.0043	4.8e-08	-3.41e-05	0.000297868	0.91
HDL cholesterol	rs2642438	G	A	0.7217	0.0303	0.0039	7.78e-14	1.31e-05	0.000313513	0.97
HDL cholesterol	rs2925979	C	T	0.7117	0.0351	0.0037	1.32e-19	-0.000132312	0.000312563	0.67
HDL cholesterol	rs3741414	T	C	0.1948	0.0296	0.004	6.1e-14	0.000799019	0.000332983	0.016
HDL cholesterol	rs3822072	A	G	0.4791	-0.0251	0.0034	4.06e-12	-0.000109842	0.000288117	0.7
HDL cholesterol	rs3861397	G	A	0.3439	-0.024	0.0036	8.4e-11	6.86e-05	0.000303816	0.82
HDL cholesterol	rs4142995	T	G	0.3976	-0.0263	0.0037	9.37e-12	0.000252749	0.000293505	0.39
HDL cholesterol	rs4148005	G	T	0.325	-0.0283	0.0036	5.74e-14	-0.000357525	0.000308936	0.25
HDL cholesterol	rs4240624	A	G	0.9254	0.0818	0.0058	1.32e-45	0.00139125	0.000496276	0.0051
HDL cholesterol	rs424346	T	C	0.0417	0.0679	0.0113	4.84e-08	-0.000595075	0.000859928	0.49
HDL cholesterol	rs4379922	C	T	0.3489	0.0247	0.0036	9.56e-12	-4.05e-05	0.000296546	0.89
HDL cholesterol	rs4465830	G	A	0.2038	-0.0597	0.0044	5.17e-40	0.000320429	0.000368006	0.38
HDL cholesterol	rs4650994	A	G	0.4632	-0.021	0.0034	6.7e-09	0.000234546	0.000286342	0.41
HDL cholesterol	rs4846914	A	G	0.6014	0.0479	0.0034	3.51e-41	0.000607035	0.000293529	0.039
HDL cholesterol	rs4917014	G	T	0.3539	0.0222	0.0036	1.03e-08	-0.000489673	0.000307763	0.11
HDL cholesterol	rs492571	C	T	0.0427	-0.0663	0.009	1.26e-12	-0.000475433	0.000720056	0.51
HDL cholesterol	rs4939883	C	T	0.83	0.0799	0.0045	1.8e-66	0.000274055	0.000373397	0.46
HDL cholesterol	rs4969178	G	A	0.6153	0.0263	0.0035	1.53e-12	0.000124426	0.00029746	0.68
HDL cholesterol	rs4983559	A	G	0.6083	-0.0197	0.0036	9.57e-09	0.000389452	0.000294791	0.19
HDL cholesterol	rs499974	A	C	0.171	-0.0263	0.0044	1.12e-08	0.00017178	0.000394559	0.66
HDL cholesterol	rs6031587	T	C	0.0616	-0.0488	0.0074	1.92e-09	0.00022102	0.000565851	0.7
HDL cholesterol	rs633695	G	A	0.2803	0.0885	0.0054	7.82e-58	-0.000413045	0.000316781	0.19
HDL cholesterol	rs6450176	A	G	0.2813	-0.0254	0.0039	6.88e-10	0.000124277	0.00032961	0.71
HDL cholesterol	rs6567160	C	T	0.2396	-0.0257	0.0041	2.92e-09	-8.85e-05	0.000338522	0.79
HDL cholesterol	rs676210	A	G	0.2177	0.066	0.004	2.34e-54	0.00110899	0.000355199	0.0018
HDL cholesterol	rs6805251	C	T	0.6193	-0.02	0.0035	1.33e-08	-0.000324115	0.000295341	0.27
HDL cholesterol	rs686030	A	C	0.8698	0.055	0.0049	4.29e-27	-0.000274558	0.000411426	0.5
HDL cholesterol	rs687339	T	C	0.7704	-0.0316	0.0042	7.11e-13	-0.000164659	0.000342079	0.63
HDL cholesterol	rs702485	G	A	0.4354	0.0243	0.0034	6.45e-12	5.38e-05	0.000287568	0.85
HDL cholesterol	rs7193072	A	G	0.2575	0.0498	0.0038	1.4e-34	2.74e-05	0.000317923	0.93
HDL cholesterol	rs7306660	A	G	0.3728	-0.0345	0.0036	3.34e-19	0.00026802	0.000299451	0.37
HDL cholesterol	rs731839	A	G	0.667	0.022	0.0037	3.44e-09	-0.000111122	0.00030427	0.71
HDL cholesterol	rs737337	C	T	0.0736	-0.0565	0.0061	4.56e-17	0.000738948	0.00053912	0.17
HDL cholesterol	rs7607980	C	T	0.1541	0.0447	0.0052	1.81e-15	-0.0006278	0.000442222	0.16
HDL cholesterol	rs838876	G	A	0.6769	-0.0493	0.0039	7.33e-33	-3.11e-05	0.000311561	0.92
HDL cholesterol	rs9457931	G	A	0.0547	-0.0552	0.0073	7.3e-13	-0.000672875	0.000611432	0.27
HDL cholesterol	rs970548	C	A	0.2744	0.0258	0.0039	1.71e-10	0.000762715	0.000331744	0.021
HDL cholesterol	rs998584	A	C	0.504	-0.026	0.0038	2.27e-11	0.000464478	0.000287448	0.11
LDL cholesterol	rs10195252	C	T	0.4423	-0.0238	0.0039	3.81e-08	-0.000683548	0.000291961	0.019
LDL cholesterol	rs10490626	A	G	0.0795	-0.0508	0.0069	1.7e-12	-0.000224139	0.000517561	0.66
LDL cholesterol	rs10832962	T	C	0.7167	0.032	0.004	6.62e-14	-0.000408963	0.000328385	0.21
LDL cholesterol	rs10893499	A	G	0.1332	0.0521	0.0053	3.86e-21	-0.00024504	0.000422275	0.56
LDL cholesterol	rs10903129	G	A	0.5477	0.0328	0.0037	3.03e-17	-0.000127146	0.000288348	0.66
LDL cholesterol	rs10947332	A	G	0.1362	0.0504	0.0056	6.97e-18	0.000928573	0.000440671	0.035
LDL cholesterol	rs112201728	T	C	0.0596	0.0675	0.0104	8.51e-10	-0.000707356	0.000564027	0.21
LDL cholesterol	rs11563251	T	C	0.1183	0.0345	0.0062	4.5e-08	0.000515234	0.000456726	0.26
LDL cholesterol	rs11591147	T	G	0.0209	-0.497	0.018	8.58e-143	-0.000173781	0.00109137	0.87
LDL cholesterol	rs1169288	C	A	0.339	0.0375	0.004	6.45e-21	-0.000351922	0.000310842	0.26
LDL cholesterol	rs1250229	C	T	0.7684	0.0243	0.0042	3.13e-08	-5.34e-05	0.000327862	0.87
LDL cholesterol	rs12721109	A	G	0.0179	-0.4462	0.0183	2.99e-122	-8.68e-05	0.0008999	0.92
LDL cholesterol	rs12748152	T	C	0.0726	0.0499	0.0066	3.21e-12	-8.44e-05	0.000525786	0.87
LDL cholesterol	rs12916	C	T	0.4125	0.0733	0.0038	7.79e-78	0.000258827	0.000292349	0.38
LDL cholesterol	rs13206249	A	G	0.2087	-0.0378	0.0062	4.53e-08	0.000177799	0.000350606	0.61
LDL cholesterol	rs13277801	T	C	0.6362	-0.0338	0.0038	3.99e-17	5.43e-05	0.000303641	0.86
LDL cholesterol	rs1367117	A	G	0.2982	0.1186	0.004	9.48e-183	-0.000601552	0.000302719	0.047
LDL cholesterol	rs1408272	G	T	0.0497	-0.052	0.0083	3.68e-09	0.00106561	0.000529779	0.044
LDL cholesterol	rs1564348	C	T	0.163	0.0481	0.005	2.76e-21	0.00046366	0.000381129	0.22
LDL cholesterol	rs16831243	T	C	0.1849	0.0378	0.0055	9.06e-12	-7.59e-05	0.000491725	0.88
LDL cholesterol	rs16891156	C	A	0.0189	0.0965	0.0171	8.23e-09	-0.00104547	0.00101629	0.3
LDL cholesterol	rs17404153	T	G	0.1302	-0.0336	0.0054	1.83e-09	-0.000456286	0.000439319	0.3
LDL cholesterol	rs174583	T	C	0.3628	-0.0522	0.0038	7e-41	0.000356194	0.000299629	0.23
LDL cholesterol	rs1800961	T	C	0.0368	-0.0685	0.0106	6.03e-10	-0.00012245	0.000820874	0.88
LDL cholesterol	rs1801689	C	A	0.0408	0.1028	0.0139	9.81e-12	-0.00110373	0.000843708	0.19
LDL cholesterol	rs1883025	T	C	0.2396	-0.0296	0.0044	6.14e-11	0.000148098	0.000329536	0.65
LDL cholesterol	rs2000999	A	G	0.1918	0.065	0.0046	4.22e-41	-1.9e-05	0.000366146	0.96
LDL cholesterol	rs2030746	T	C	0.4006	0.0214	0.0038	8.61e-09	-3.03e-06	0.000290751	0.99
LDL cholesterol	rs2073547	G	A	0.1948	0.0485	0.0049	1.92e-21	0.000261294	0.000367789	0.48
LDL cholesterol	rs2228603	T	C	0.0676	-0.104	0.0072	4.43e-44	0.00079291	0.000542551	0.14
LDL cholesterol	rs2315065	A	C	0.0944	0.1102	0.0158	5.23e-12	0.000970711	0.000480073	0.043
LDL cholesterol	rs2328223	C	A	0.2336	0.0299	0.005	5.63e-09	-0.000410884	0.00036806	0.26
LDL cholesterol	rs2390536	A	G	0.3549	0.0223	0.0038	2.04e-08	-0.000290366	0.000298432	0.33
LDL cholesterol	rs2419604	G	A	0.6899	-0.0302	0.004	7.49e-14	0.000290484	0.000320969	0.37
LDL cholesterol	rs247616	T	C	0.2922	-0.0547	0.0041	2.57e-37	-0.000278836	0.000306415	0.36
LDL cholesterol	rs2587534	A	G	0.5129	0.0391	0.0037	8.06e-25	0.000218845	0.000288139	0.45
[truncated: 2,051 more rows]
